# Supplementary material for: 4-Phenyl-1H-1,5-benzodiazepin-2(3H)-one
Source: Acta Crystallogr Sect E Struct Rep Online. 2012 Nov 17;68(Pt 12):o3356. doi: 10.1107/S160053681204651X (PMC3588955; doi:10.1107/S160053681204651X)
Supplement: Supplementary file 1 [file e-68-o3356-sup1.cif]

##############################################################################
#                                                                            #
# This CIF contains the data in a paper accepted for publication in          #
# Acta Crystallographica Section E. It conforms to the requirements of       #
# Notes for Authors for Acta Crystallographica Section E, and has been       #
# peer reviewed under the auspices of the IUCr Commission on Journals.       #
#                                                                            #
# Full details of the Crystallographic Information File format               #
# are given in the paper "The Crystallographic Information File (CIF):       #
# a New Standard Archive File for Crystallography" by S. R. Hall, F. H.      #
# Allen and I. D. Brown [Acta Cryst. (1991), A47, 655-685].                  #
#                                                                            #
# The current version of the core CIF dictionary is obtainable from          #
# ftp://ftp.iucr.org/pub/cif_core.dic.                                       #
#                                                                            #
# Software is freely available for graphical display of the structure(s)     #
# in this CIF. For information consult the CIF software page                 #
# http://www.iucr.org/resources/cif/software.                                #
#                                                                            #
# This file may be used for bona fide research purposes within the           #
# scientific community so long as proper attribution is given to the journal # 
# article from which it was obtained.                                        #
#                                                                            #
##############################################################################
data_global
_audit_creation_method     'PLATON <TABLE ACC> option'
_journal_date_recd_electronic     2012-11-04
_journal_date_accepted     2012-11-10
_journal_name_full     'Acta Crystallographica, Section E'
_journal_year     2012
_journal_volume     68
_journal_issue     12
_journal_page_first     o3356
_journal_page_last     o3356
_journal_paper_category     QO
_journal_paper_doi     10.1107/S160053681204651X
_journal_coeditor_code     HB6983
_publ_contact_author_name
;
Mehmet Akkurt
;
_publ_contact_author_address
;
     Department of Physics
     Faculty of Sciences
     Erciyes University
     38039 Kayseri
     Turkey
;
_publ_contact_author_email     'akkurt@erciyes.edu.tr'
_publ_contact_author_fax     '+90-352-2076666 extra 33106'
_publ_contact_author_phone     '+90-352-2076666 extra 33106'
_publ_section_title
;
4-Phenyl-1<i>H</i>-1,5-benzodiazepin-2(3<i>H</i>)-one
;
loop_
    _publ_author_name
    _publ_author_address
    'Mehmet Akkurt'
;
     Department of Physics,
     Faculty of Sciences,
     Erciyes University,
     38039 Kayseri,
     Turkey
;
    'Alan R. Kennedy'
;
Department of Pure & Applied Chemistry,
University of Strathclyde,
295 Cathedral Street,
Glasgow G1 1XL,
Scotland
;
    'Sabry H. H. Younes'
;
Department of Chemistry, Faculty of Science,
Sohag University,
82524 Sohag,
Egypt
;
    'Shaaban K. Mohamed'
;
Chemistry and Environmental Division,
Manchester Metropolitan University,
Manchester M1 5GD,
England
Chemistry Department,
Faculty of Science,
Minia University,
61519 El-Minia,
Egypt
;
    'Antar A. Abdelhamid'
;
Chemistry and Environmental Division,
Manchester Metropolitan University,
Manchester M1 5GD,
England
;
data_I
_chemical_name_systematic
;
4-Phenyl-1<i>H</i>-1,5-benzodiazepin-2(3<i>H</i>)-one
;
_chemical_name_common     ?
_chemical_formula_moiety     'C15 H12 N2 O'
_chemical_formula_sum     'C15 H12 N2 O'
_chemical_formula_structural     ?
_chemical_formula_iupac     'C15 H12 N2 O'
_chemical_formula_weight     236.27
_chemical_melting_point     ?
_symmetry_cell_setting     triclinic
_symmetry_space_group_name_H-M     'P -1'
_symmetry_space_group_name_Hall     '-P 1'
loop_
    _symmetry_equiv_pos_site_id
    _symmetry_equiv_pos_as_xyz
    1 x,y,z
    2 -x,-y,-z
_cell_length_a     4.6894(5)
_cell_length_b     10.8353(13)
_cell_length_c     11.7540(13)
_cell_angle_alpha     77.721(10)
_cell_angle_beta     83.805(9)
_cell_angle_gamma     82.112(10)
_cell_volume     576.13(12)
_cell_formula_units_Z     2
_cell_measurement_reflns_used     1808
_cell_measurement_theta_min     3.55
_cell_measurement_theta_max     28.63
_cell_measurement_temperature     123(2)
_cell_special_details
;
;
_exptl_crystal_description     'rod'
_exptl_crystal_colour     'colourless'
_exptl_crystal_size_max     0.35
_exptl_crystal_size_mid     0.09
_exptl_crystal_size_min     0.06
_exptl_crystal_size_rad     ?
_exptl_crystal_density_diffrn     1.362
_exptl_crystal_density_meas     ?
_exptl_crystal_density_method     'Not Measured'
_exptl_crystal_F_000     248
_exptl_absorpt_coefficient_mu     0.087
_exptl_absorpt_correction_type     multi-scan
_exptl_absorpt_process_details     '(CrysAlis PRO; Oxford Diffraction, 2010)'
_exptl_absorpt_correction_T_min     0.928
_exptl_absorpt_correction_T_max     1.000
_exptl_special_details
;
;
_diffrn_ambient_temperature     123(2)
_diffrn_radiation_type     MoK\a
_diffrn_radiation_wavelength     0.71073
_diffrn_radiation_source     'Enhance (Mo) X-ray Source'
_diffrn_radiation_monochromator     'graphite'
_diffrn_measurement_device_type     'Oxford Diffraction Xcalibur Eos CCD'
_diffrn_measurement_method     '\w scans'
_diffrn_detector_area_resol_mean     16.0727
_diffrn_reflns_number     4335
_diffrn_reflns_av_R_equivalents     0.0341
_diffrn_reflns_av_sigmaI/netI     0.0706
_diffrn_reflns_theta_min     3.56
_diffrn_reflns_theta_max     28.69
_diffrn_reflns_theta_full     26.00
_diffrn_measured_fraction_theta_max     0.866
_diffrn_measured_fraction_theta_full     0.989
_diffrn_reflns_limit_h_min     -5
_diffrn_reflns_limit_h_max     5
_diffrn_reflns_limit_k_min     -13
_diffrn_reflns_limit_k_max     14
_diffrn_reflns_limit_l_min     -14
_diffrn_reflns_limit_l_max     14
_diffrn_reflns_reduction_process
;
;
_diffrn_standards_number     ?
_diffrn_standards_interval_count     ?
_diffrn_standards_interval_time     ?
_diffrn_standards_decay_%     ?
_refine_special_details
;
Refinement on <i>F</i>^2^ for ALL reflections except those flagged by the user
for potential systematic errors. Weighted <i>R</i>-factors <i>wR</i> and all
goodnesses of fit <i>S</i> are based on <i>F</i>^2^, conventional
<i>R</i>-factors <i>R</i> are based on <i>F</i>, with <i>F</i> set to zero for
negative <i>F</i>^2^. The observed criterion of <i>F</i>^2^ > \s(<i>F</i>^2^)
is used only for calculating -<i>R</i>-factor-obs <i>etc</i>. and is not
relevant to the choice of reflections for refinement. <i>R</i>-factors based
on <i>F</i>^2^ are statistically about twice as large as those based on
<i>F</i>, and <i>R</i>-factors based on ALL data will be even larger.
;
_reflns_number_total     2584
_reflns_number_gt     1830
_reflns_threshold_expression     I>2\sI
_refine_ls_structure_factor_coef     Fsqd
_refine_ls_matrix_type     full
_refine_ls_R_factor_all     0.0833
_refine_ls_R_factor_gt     0.0534
_refine_ls_wR_factor_gt     0.1175
_refine_ls_wR_factor_ref     0.1398
_refine_ls_goodness_of_fit_ref     1.024
_refine_ls_restrained_S_all     1.024
_refine_ls_number_reflns     2584
_refine_ls_number_parameters     167
_refine_ls_number_restraints     0
_refine_ls_number_constraints     ?
_refine_ls_hydrogen_treatment     mixed
_refine_ls_weighting_scheme     calc
_refine_ls_weighting_details
         'calc w=1/[\s^2^(Fo^2^)+(0.0553P)^2^+0.0566P] where P=(Fo^2^+2Fc^2^)/3'
_atom_sites_solution_hydrogens     geom
_atom_sites_solution_primary     direct
_atom_sites_solution_secondary     difmap
_refine_ls_shift/su_max     0.000
_refine_ls_shift/su_mean     0.000
_refine_diff_density_max     0.243
_refine_diff_density_min     -0.291
_refine_ls_extinction_method     'none'
_refine_ls_abs_structure_details     ?
_refine_ls_abs_structure_Flack     .
loop_
    _atom_type_symbol
    _atom_type_description
    _atom_type_scat_dispersion_real
    _atom_type_scat_dispersion_imag
    _atom_type_scat_source
    C C 0.0033 0.0016 ' International Tables Vol C Tables 4.2.6.8 and 6.1.1.4'
    H H 0.0000 0.0000 ' International Tables Vol C Tables 4.2.6.8 and 6.1.1.4'
    N N 0.0061 0.0033 ' International Tables Vol C Tables 4.2.6.8 and 6.1.1.4'
    O O 0.0106 0.0060 ' International Tables Vol C Tables 4.2.6.8 and 6.1.1.4'
_computing_data_collection     'CrysAlis PRO (Oxford Diffraction, 2010)'
_computing_cell_refinement     'CrysAlis PRO (Oxford Diffraction, 2010)'
_computing_data_reduction     'CrysAlis PRO (Oxford Diffraction, 2010)'
_computing_structure_solution     'SHELXS97 (Sheldrick, 2008)'
_computing_structure_refinement     'SHELXL97 (Sheldrick, 2008)'
_computing_molecular_graphics
                  'ORTEP-3 for Windows (Farrugia, 2012) and PLATON (Spek, 2009)'
_computing_publication_material
                                'WinGX (Farrugia, 2012) and PLATON (Spek, 2009)'
loop_
    _atom_site_type_symbol
    _atom_site_label
    _atom_site_fract_x
    _atom_site_fract_y
    _atom_site_fract_z
    _atom_site_U_iso_or_equiv
    _atom_site_thermal_displace_type
    _atom_site_calc_flag
    _atom_site_refinement_flags
    _atom_site_occupancy
    _atom_site_disorder_assembly
    _atom_site_disorder_group
    O O1 0.5985(3) 0.83316(12) -0.01502(12) 0.0240(4) Uani d . 1.000 . .
    N N1 0.2761(3) 0.91004(15) 0.11765(15) 0.0196(5) Uani d . 1.000 . .
    N N2 0.1807(3) 0.67999(15) 0.30340(14) 0.0208(5) Uani d . 1.000 . .
    C C1 0.2541(4) 0.69700(17) 0.09252(17) 0.0198(6) Uani d . 1.000 . .
    C C2 0.3919(4) 0.81833(18) 0.05942(17) 0.0189(6) Uani d . 1.000 . .
    C C3 0.0429(4) 0.90428(18) 0.20457(17) 0.0191(6) Uani d . 1.000 . .
    C C4 -0.1284(4) 1.01875(18) 0.21167(18) 0.0223(6) Uani d . 1.000 . .
    C C5 -0.3538(4) 1.0235(2) 0.29689(19) 0.0265(7) Uani d . 1.000 . .
    C C6 -0.4128(4) 0.9137(2) 0.37674(19) 0.0264(7) Uani d . 1.000 . .
    C C7 -0.2380(4) 0.80156(19) 0.37327(18) 0.0238(6) Uani d . 1.000 . .
    C C8 -0.0060(4) 0.79387(18) 0.28803(17) 0.0198(6) Uani d . 1.000 . .
    C C9 0.3135(4) 0.63570(17) 0.21650(17) 0.0188(6) Uani d . 1.000 . .
    C C10 0.5331(4) 0.52265(17) 0.24188(17) 0.0187(6) Uani d . 1.000 . .
    C C11 0.7291(4) 0.48274(18) 0.15578(18) 0.0219(6) Uani d . 1.000 . .
    C C12 0.9357(4) 0.37853(19) 0.18455(19) 0.0255(7) Uani d . 1.000 . .
    C C13 0.9510(4) 0.31567(19) 0.29879(19) 0.0263(7) Uani d . 1.000 . .
    C C14 0.7573(4) 0.35380(19) 0.38557(19) 0.0265(7) Uani d . 1.000 . .
    C C15 0.5496(4) 0.45695(18) 0.35707(18) 0.0230(6) Uani d . 1.000 . .
    H H1A 0.33500 0.63890 0.03940 0.0240 Uiso c R 1.000 . .
    H H1B 0.04320 0.71540 0.08580 0.0240 Uiso c R 1.000 . .
    H H1N 0.324(4) 0.990(2) 0.089(2) 0.038(6) Uiso d . 1.000 . .
    H H4 -0.08940 1.09410 0.15730 0.0270 Uiso c R 1.000 . .
    H H5 -0.46890 1.10190 0.30100 0.0320 Uiso c R 1.000 . .
    H H6 -0.57300 0.91620 0.43340 0.0320 Uiso c R 1.000 . .
    H H7 -0.27520 0.72760 0.42990 0.0290 Uiso c R 1.000 . .
    H H11 0.72190 0.52680 0.07690 0.0260 Uiso c R 1.000 . .
    H H12 1.06670 0.35070 0.12510 0.0310 Uiso c R 1.000 . .
    H H13 1.09520 0.24570 0.31820 0.0320 Uiso c R 1.000 . .
    H H14 0.76660 0.30960 0.46430 0.0320 Uiso c R 1.000 . .
    H H15 0.41690 0.48320 0.41680 0.0280 Uiso c R 1.000 . .
loop_
    _atom_site_aniso_label
    _atom_site_aniso_U_11
    _atom_site_aniso_U_22
    _atom_site_aniso_U_33
    _atom_site_aniso_U_12
    _atom_site_aniso_U_13
    _atom_site_aniso_U_23
    O1 0.0232(7) 0.0258(8) 0.0206(8) -0.0022(6) 0.0039(6) -0.0025(6)
    N1 0.0205(8) 0.0168(8) 0.0207(10) -0.0034(6) 0.0005(7) -0.0021(7)
    N2 0.0188(8) 0.0212(9) 0.0216(10) -0.0027(6) 0.0008(6) -0.0033(7)
    C1 0.0198(9) 0.0200(10) 0.0200(11) -0.0020(7) -0.0025(7) -0.0048(8)
    C2 0.0188(9) 0.0197(10) 0.0175(11) -0.0005(7) -0.0061(7) -0.0008(8)
    C3 0.0151(9) 0.0241(10) 0.0199(11) -0.0041(7) -0.0007(7) -0.0079(8)
    C4 0.0225(10) 0.0191(10) 0.0251(12) -0.0032(8) -0.0028(8) -0.0033(8)
    C5 0.0205(10) 0.0295(11) 0.0309(13) 0.0017(8) -0.0038(8) -0.0110(10)
    C6 0.0183(10) 0.0351(12) 0.0276(12) -0.0023(8) 0.0015(8) -0.0125(10)
    C7 0.0189(10) 0.0285(11) 0.0239(12) -0.0061(8) 0.0007(8) -0.0043(9)
    C8 0.0161(9) 0.0224(10) 0.0221(11) -0.0028(7) -0.0028(8) -0.0065(8)
    C9 0.0189(9) 0.0197(10) 0.0183(11) -0.0057(7) -0.0010(7) -0.0028(8)
    C10 0.0178(9) 0.0188(10) 0.0211(11) -0.0047(7) -0.0022(7) -0.0054(8)
    C11 0.0233(10) 0.0239(11) 0.0188(11) -0.0049(8) -0.0010(8) -0.0042(8)
    C12 0.0221(10) 0.0271(11) 0.0284(13) -0.0021(8) 0.0020(8) -0.0106(9)
    C13 0.0207(10) 0.0248(11) 0.0336(13) -0.0003(8) -0.0039(8) -0.0068(9)
    C14 0.0278(11) 0.0270(11) 0.0229(12) -0.0022(8) -0.0033(8) -0.0012(9)
    C15 0.0232(10) 0.0249(11) 0.0206(11) -0.0019(8) -0.0008(8) -0.0053(9)
_geom_special_details
;
Bond distances, angles <i>etc</i>. have been calculated using the rounded
fractional coordinates. All su's are estimated from the variances of the
(full) variance-covariance matrix. The cell e.s.d.'s are taken into account in
the estimation of distances, angles and torsion angles
;
loop_
    _geom_bond_atom_site_label_1
    _geom_bond_atom_site_label_2
    _geom_bond_site_symmetry_1
    _geom_bond_site_symmetry_2
    _geom_bond_distance
    _geom_bond_publ_flag
    O1 C2 . . 1.237(2) no
    N1 C2 . . 1.346(3) no
    N1 C3 . . 1.412(3) no
    N2 C8 . . 1.402(3) no
    N2 C9 . . 1.285(3) no
    N1 H1N . . 0.91(2) no
    C1 C9 . . 1.506(3) no
    C1 C2 . . 1.503(3) no
    C3 C8 . . 1.405(3) no
    C3 C4 . . 1.395(3) no
    C4 C5 . . 1.379(3) no
    C5 C6 . . 1.390(3) no
    C6 C7 . . 1.375(3) no
    C7 C8 . . 1.404(3) no
    C9 C10 . . 1.488(3) no
    C10 C15 . . 1.394(3) no
    C10 C11 . . 1.390(3) no
    C11 C12 . . 1.391(3) no
    C12 C13 . . 1.375(3) no
    C13 C14 . . 1.383(3) no
    C14 C15 . . 1.387(3) no
    C1 H1A . . 0.9900 no
    C1 H1B . . 0.9900 no
    C4 H4 . . 0.9500 no
    C5 H5 . . 0.9500 no
    C6 H6 . . 0.9500 no
    C7 H7 . . 0.9500 no
    C11 H11 . . 0.9500 no
    C12 H12 . . 0.9500 no
    C13 H13 . . 0.9500 no
    C14 H14 . . 0.9500 no
    C15 H15 . . 0.9500 no
loop_
    _geom_angle_atom_site_label_1
    _geom_angle_atom_site_label_2
    _geom_angle_atom_site_label_3
    _geom_angle_site_symmetry_1
    _geom_angle_site_symmetry_2
    _geom_angle_site_symmetry_3
    _geom_angle
    _geom_angle_publ_flag
    C2 N1 C3 . . . 127.34(17) no
    C8 N2 C9 . . . 122.03(17) no
    C2 N1 H1N . . . 117.5(14) no
    C3 N1 H1N . . . 113.8(13) no
    C2 C1 C9 . . . 108.46(16) no
    O1 C2 C1 . . . 122.81(17) no
    O1 C2 N1 . . . 122.06(18) no
    N1 C2 C1 . . . 115.13(16) no
    N1 C3 C8 . . . 123.51(17) no
    C4 C3 C8 . . . 119.81(18) no
    N1 C3 C4 . . . 116.43(17) no
    C3 C4 C5 . . . 120.61(19) no
    C4 C5 C6 . . . 120.12(19) no
    C5 C6 C7 . . . 119.63(19) no
    C6 C7 C8 . . . 121.54(19) no
    C3 C8 C7 . . . 118.18(18) no
    N2 C8 C7 . . . 116.13(17) no
    N2 C8 C3 . . . 125.11(17) no
    N2 C9 C1 . . . 121.42(17) no
    N2 C9 C10 . . . 117.88(17) no
    C1 C9 C10 . . . 120.69(16) no
    C9 C10 C11 . . . 122.52(18) no
    C11 C10 C15 . . . 118.72(18) no
    C9 C10 C15 . . . 118.73(17) no
    C10 C11 C12 . . . 120.32(19) no
    C11 C12 C13 . . . 120.21(19) no
    C12 C13 C14 . . . 120.27(19) no
    C13 C14 C15 . . . 119.7(2) no
    C10 C15 C14 . . . 120.81(19) no
    C2 C1 H1A . . . 110.00 no
    C2 C1 H1B . . . 110.00 no
    C9 C1 H1A . . . 110.00 no
    C9 C1 H1B . . . 110.00 no
    H1A C1 H1B . . . 108.00 no
    C3 C4 H4 . . . 120.00 no
    C5 C4 H4 . . . 120.00 no
    C4 C5 H5 . . . 120.00 no
    C6 C5 H5 . . . 120.00 no
    C5 C6 H6 . . . 120.00 no
    C7 C6 H6 . . . 120.00 no
    C6 C7 H7 . . . 119.00 no
    C8 C7 H7 . . . 119.00 no
    C10 C11 H11 . . . 120.00 no
    C12 C11 H11 . . . 120.00 no
    C11 C12 H12 . . . 120.00 no
    C13 C12 H12 . . . 120.00 no
    C12 C13 H13 . . . 120.00 no
    C14 C13 H13 . . . 120.00 no
    C13 C14 H14 . . . 120.00 no
    C15 C14 H14 . . . 120.00 no
    C10 C15 H15 . . . 120.00 no
    C14 C15 H15 . . . 120.00 no
loop_
    _geom_torsion_atom_site_label_1
    _geom_torsion_atom_site_label_2
    _geom_torsion_atom_site_label_3
    _geom_torsion_atom_site_label_4
    _geom_torsion_site_symmetry_1
    _geom_torsion_site_symmetry_2
    _geom_torsion_site_symmetry_3
    _geom_torsion_site_symmetry_4
    _geom_torsion
    _geom_torsion_publ_flag
    C3 N1 C2 O1 . . . . -179.53(18) no
    C3 N1 C2 C1 . . . . -0.2(3) no
    C2 N1 C3 C4 . . . . -149.39(19) no
    C2 N1 C3 C8 . . . . 36.4(3) no
    C9 N2 C8 C3 . . . . -40.1(3) no
    C9 N2 C8 C7 . . . . 148.81(19) no
    C8 N2 C9 C1 . . . . -6.0(3) no
    C8 N2 C9 C10 . . . . 172.89(17) no
    C9 C1 C2 O1 . . . . 112.8(2) no
    C9 C1 C2 N1 . . . . -66.6(2) no
    C2 C1 C9 N2 . . . . 74.3(2) no
    C2 C1 C9 C10 . . . . -104.6(2) no
    N1 C3 C4 C5 . . . . -177.32(18) no
    C8 C3 C4 C5 . . . . -2.9(3) no
    N1 C3 C8 N2 . . . . 6.3(3) no
    N1 C3 C8 C7 . . . . 177.21(18) no
    C4 C3 C8 N2 . . . . -167.75(18) no
    C4 C3 C8 C7 . . . . 3.2(3) no
    C3 C4 C5 C6 . . . . -0.1(3) no
    C4 C5 C6 C7 . . . . 2.7(3) no
    C5 C6 C7 C8 . . . . -2.3(3) no
    C6 C7 C8 N2 . . . . 171.13(18) no
    C6 C7 C8 C3 . . . . -0.6(3) no
    N2 C9 C10 C11 . . . . -166.64(18) no
    N2 C9 C10 C15 . . . . 11.0(3) no
    C1 C9 C10 C11 . . . . 12.3(3) no
    C1 C9 C10 C15 . . . . -170.04(17) no
    C9 C10 C11 C12 . . . . 178.16(18) no
    C15 C10 C11 C12 . . . . 0.5(3) no
    C9 C10 C15 C14 . . . . -177.71(18) no
    C11 C10 C15 C14 . . . . 0.0(3) no
    C10 C11 C12 C13 . . . . -1.2(3) no
    C11 C12 C13 C14 . . . . 1.4(3) no
    C12 C13 C14 C15 . . . . -0.9(3) no
    C13 C14 C15 C10 . . . . 0.1(3) no
loop_
    _geom_hbond_atom_site_label_D
    _geom_hbond_atom_site_label_H
    _geom_hbond_atom_site_label_A
    _geom_hbond_site_symmetry_A
    _geom_hbond_distance_DH
    _geom_hbond_distance_HA
    _geom_hbond_distance_DA
    _geom_hbond_angle_DHA
    _geom_hbond_publ_flag
    N1 H1N O1 2_675 0.91(2) 1.99(2) 2.900(2) 175(2) yes
    C1 H1B O1 1_455 0.99 2.56 3.468(2) 153 yes
_iucr_refine_instructions_details
;
TITL skm_1 in P -1
CELL  0.71073   4.6894  10.8353  11.7540   77.721   83.805   82.112
ZERR     2.00   0.0005   0.0013   0.0013    0.010    0.009    0.010
LATT   1
SFAC  O    N    C    H
UNIT  2    4    30   24
MERG   2
OMIT    -3.00 180.00
EQIV $1 - x, - y + 2, - z + 1
HTAB N1 O1_$1
FMAP   2
PLAN   20
ACTA    52.00
BOND
BOND   $H
CONF
L.S.   4
TEMP  -150.00
WGHT    0.055300    0.056600
FVAR      10.92368
O1    1    0.598509    0.833156    -0.01502    11.00000    0.02316    0.02585 =
         0.02064   -0.00254    0.00386   -0.00220
N1    2    0.276069    0.910044    0.117648    11.00000    0.02048    0.01681 =
         0.02072   -0.00209    0.00053   -0.00336
N2    2    0.180713    0.679989    0.303403    11.00000    0.01877    0.02123 =
         0.02158   -0.00325    0.00082   -0.00271
C1    3    0.254085    0.696997    0.092517    11.00000    0.01981    0.01999 =
         0.02004   -0.00482   -0.00252   -0.00200
AFIX  23
H1A   4    0.335024    0.638887    0.039440    11.00000   -1.20000
H1B   4    0.043183    0.715437    0.085826    11.00000   -1.20000
AFIX   0
C2    3    0.391864    0.818327    0.059420    11.00000    0.01880    0.01965 =
         0.01754   -0.00077   -0.00610   -0.00048
C3    3    0.042879    0.904278    0.204573    11.00000    0.01506    0.02413 =
         0.01992   -0.00792   -0.00066   -0.00412
C4    3   -0.128413    1.018751    0.211665    11.00000    0.02249    0.01914 =
         0.02506   -0.00334   -0.00277   -0.00317
AFIX  43
H4    4   -0.089436    1.094121    0.157297    11.00000   -1.20000
AFIX   0
C5    3   -0.353771    1.023452    0.296891    11.00000    0.02047    0.02950 =
         0.03085   -0.01101   -0.00381    0.00168
AFIX  43
H5    4   -0.468947    1.101901    0.301027    11.00000   -1.20000
AFIX   0
C6    3   -0.412804    0.913722    0.376735    11.00000    0.01833    0.03506 =
         0.02764   -0.01251    0.00155   -0.00230
AFIX  43
H6    4   -0.572982    0.916177    0.433393    11.00000   -1.20000
AFIX   0
C7    3   -0.238045    0.801556    0.373271    11.00000    0.01891    0.02846 =
         0.02394   -0.00430    0.00075   -0.00608
AFIX  43
H7    4   -0.275225    0.727553    0.429881    11.00000   -1.20000
AFIX   0
C8    3   -0.005996    0.793866    0.288033    11.00000    0.01608    0.02243 =
         0.02215   -0.00646   -0.00281   -0.00283
C9    3    0.313501    0.635699    0.216495    11.00000    0.01893    0.01969 =
         0.01827   -0.00283   -0.00097   -0.00567
C10   3    0.533056    0.522654    0.241881    11.00000    0.01785    0.01876 =
         0.02109   -0.00543   -0.00220   -0.00471
C11   3    0.729072    0.482743    0.155776    11.00000    0.02334    0.02394 =
         0.01882   -0.00425   -0.00100   -0.00489
AFIX  43
H11   4    0.721905    0.526820    0.076912    11.00000   -1.20000
AFIX   0
C12   3    0.935747    0.378532    0.184552    11.00000    0.02210    0.02714 =
         0.02841   -0.01059    0.00195   -0.00206
AFIX  43
H12   4    1.066691    0.350742    0.125081    11.00000   -1.20000
AFIX   0
C13   3    0.951005    0.315668    0.298793    11.00000    0.02068    0.02478 =
         0.03355   -0.00683   -0.00392   -0.00027
AFIX  43
H13   4    1.095210    0.245743    0.318191    11.00000   -1.20000
AFIX   0
C14   3    0.757336    0.353796    0.385574    11.00000    0.02778    0.02695 =
         0.02295   -0.00122   -0.00328   -0.00225
AFIX  43
H14   4    0.766571    0.309552    0.464314    11.00000   -1.20000
AFIX   0
C15   3    0.549579    0.456945    0.357068    11.00000    0.02320    0.02486 =
         0.02065   -0.00526   -0.00082   -0.00194
AFIX  43
H15   4    0.416862    0.483159    0.416773    11.00000   -1.20000
AFIX   0
H1N   4    0.324263    0.990166    0.088893    11.00000    0.03783
HKLF 4
REM  skm_1 in P -1
REM R1 =  0.0534 for   1830 Fo > 4sig(Fo)  and  0.0833 for all   2584 data
REM    167 parameters refined using      0 restraints
END
WGHT      0.0553      0.0567
REM Highest difference peak  0.243,  deepest hole -0.291,  1-sigma level  0.056
Q1    1   0.0892  0.3714  0.8640  11.00000  0.05    0.24
Q2    1  -0.1034  0.7226  0.5608  11.00000  0.05    0.23
Q3    1  -0.4665  0.8605  0.7658  11.00000  0.05    0.22
Q4    1  -0.2714  0.6609  0.8802  11.00000  0.05    0.22
Q5    1   0.1365  0.7618  0.5783  11.00000  0.05    0.22
Q6    1  -0.4073  0.7425  0.7902  11.00000  0.05    0.22
Q7    1   0.1847  0.6390  0.7058  11.00000  0.05    0.20
Q8    1   0.0483  0.9280  0.4579  11.00000  0.05    0.20
Q9    1  -0.1828  0.6849  0.7612  11.00000  0.05    0.19
Q10   1  -0.7521  0.6986  0.8827  11.00000  0.05    0.19
Q11   1  -0.3770  0.9013  0.6755  11.00000  0.05    0.19
Q12   1   0.0948  0.5331  0.8133  11.00000  0.05    0.19
Q13   1   0.0100  0.6643  0.5058  11.00000  0.05    0.18
Q14   1  -0.1356  0.5594  0.7284  11.00000  0.05    0.18
Q15   1  -0.2476  0.6570  0.5327  11.00000  0.05    0.18
Q16   1  -0.6896  0.7771  0.8039  11.00000  0.05    0.18
Q17   1  -0.0759  0.8652  0.6181  11.00000  0.05    0.18
Q18   1  -0.6619  1.0337  0.7746  11.00000  0.05    0.17
Q19   1  -0.4018  0.4981  0.9620  11.00000  0.05    0.17
Q20   1  -0.0429  0.6055  0.7257  11.00000  0.05    0.17
;
