# Supplementary material for: 4-Phenyl-1H-1,5-benzodiazepin-2(3H)-one
Source: Acta Crystallogr Sect E Struct Rep Online. 2012 Nov 17;68(Pt 12):o3356. doi: 10.1107/S160053681204651X (PMC3588955; doi:10.1107/S160053681204651X)
Supplement: Supplementary file 2 [file e-68-o3356-Isup2.hkl]

#
# h,k,l, Fc-squared, Fo-squared, sigma(Fo-squared) and status flag
#
data_I
_shelx_title ' skm_1 in P -1'
_shelx_refln_list_code          4
_shelx_F_calc_maximum       81.81
_exptl_crystal_F_000       248.00
_reflns_d_resolution_high  0.7403
 
loop_
 _symmetry_equiv_pos_as_xyz
 'x, y, z'
 '-x, -y, -z'
 
_cell_length_a     4.6894
_cell_length_b    10.8353
_cell_length_c    11.7540
_cell_angle_alpha  77.721
_cell_angle_beta   83.805
_cell_angle_gamma  82.112
 
_shelx_F_squared_multiplier     1.000
 
loop_
 _refln_index_h
 _refln_index_k
 _refln_index_l
 _refln_F_squared_calc
 _refln_F_squared_meas
 _refln_F_squared_sigma
 _refln_observed_status
   1   0   0       90.68       93.76      1.72 o
   2   0   0       14.31       17.76      1.02 o
   3   0   0      149.97      147.61     10.95 o
   4   0   0       59.71       70.88      8.95 o
   5   0   0       17.62       25.61      6.25 o
  -5   1   0        5.61       13.85      5.05 o
  -4   1   0      362.25      415.70     21.19 o
  -3   1   0      163.06      166.24      5.70 o
  -2   1   0       59.32       54.11      2.42 o
  -1   1   0     1102.19     1043.70      8.51 o
   1   1   0     1534.26     1416.60     10.86 o
   2   1   0      207.03      224.95      2.89 o
   3   1   0       22.65       27.03      2.72 o
   4   1   0       11.17       13.99      3.88 o
   5   1   0       81.11       95.18     11.69 o
  -5   2   0       12.75       14.99      4.62 o
  -4   2   0       52.43       58.47      6.38 o
  -3   2   0       13.96       14.05      2.03 o
  -2   2   0       14.39       18.68      2.77 o
  -1   2   0       22.22       22.10      1.16 o
   0   2   0       22.36       15.26      1.44 o
   1   2   0     3791.47     3576.54     20.65 o
   2   2   0       71.53       77.84      2.27 o
   3   2   0       23.97       25.32      1.31 o
   4   2   0        0.02        0.77      2.71 o
   5   2   0      185.40      221.31     17.43 o
  -5   3   0       77.06       73.75      9.79 o
  -4   3   0      145.43      141.92     10.75 o
  -3   3   0        6.08        3.58      0.88 o
  -2   3   0      423.21      485.14      8.67 o
  -1   3   0      169.77      158.91      3.37 o
   0   3   0       28.25       26.70      3.00 o
   1   3   0     3564.37     3302.39     20.88 o
   2   3   0      252.38      263.56      6.06 o
   3   3   0       19.01       17.40      1.27 o
   4   3   0       39.11       43.83      3.00 o
   5   3   0        1.94        2.02      3.64 o
  -5   4   0       32.32       37.89      5.44 o
  -4   4   0       14.09       15.05      2.66 o
  -3   4   0        0.01        0.58      1.08 o
  -2   4   0       63.09       66.66      3.51 o
  -1   4   0     1424.59     1487.11     21.13 o
   0   4   0       51.81       56.96      2.98 o
   1   4   0      954.90      950.47     11.23 o
   2   4   0      129.26      133.63      7.16 o
   3   4   0      233.93      239.64      6.84 o
   4   4   0       27.87       30.39      2.78 o
   5   4   0       12.34       12.20      4.74 o
  -5   5   0       21.54       29.95      4.79 o
  -4   5   0       52.02       51.88      5.77 o
  -3   5   0        1.45        0.85      1.63 o
  -2   5   0       88.68       87.16      5.56 o
  -1   5   0       34.46       42.49      2.56 o
   0   5   0      148.39      153.71      5.29 o
   1   5   0       13.36       10.06      1.63 o
   2   5   0        4.42        2.97      0.91 o
   3   5   0       92.47       90.40      7.90 o
   4   5   0      148.89      156.94      6.79 o
   5   5   0        2.07        1.89      2.98 o
  -5   6   0       70.25       76.29      8.31 o
  -4   6   0       24.10       17.63      3.86 o
  -3   6   0       68.56       57.88     16.17 o
  -2   6   0        0.05       -0.39      0.85 o
  -1   6   0       21.01       21.66      2.02 o
   0   6   0      700.10      689.68     48.74 o
   1   6   0       55.40       53.54      3.99 o
   2   6   0      166.69      177.09      6.59 o
   3   6   0       23.54       11.36      5.74 o
   4   6   0        0.02       -2.32      1.65 o
   5   6   0       24.32       20.51      5.84 o
  -5   7   0       12.26       23.43      7.53 o
  -4   7   0       14.30       12.13      3.34 o
  -3   7   0       35.98       24.75      6.12 o
  -2   7   0        1.88        0.87      1.13 o
  -1   7   0       71.01       76.54      8.68 o
   0   7   0      286.57      270.68     31.54 o
   1   7   0       29.02       25.25      3.13 o
   2   7   0       18.29       15.42      2.52 o
   3   7   0       36.70       35.50      4.55 o
   4   7   0      208.06      232.68     11.31 o
   5   7   0       15.76       19.32      5.56 o
  -4   8   0        0.84        3.05      3.50 o
  -3   8   0       10.75       14.66      2.69 o
  -2   8   0        4.21        5.94      2.20 o
  -1   8   0       43.76       41.75      6.89 o
   0   8   0       67.17       60.53      5.85 o
   1   8   0       22.33       21.75      4.22 o
   2   8   0        0.53        0.28      1.04 o
   3   8   0       41.97       44.87      5.21 o
   4   8   0       31.57       33.28      4.75 o
   5   8   0      168.45      174.03     17.20 o
  -3   9   0        1.99        0.98      2.62 o
  -2   9   0        9.45        8.09      2.41 o
  -1   9   0       13.67        8.44      2.41 o
   0   9   0       12.01       13.66      3.83 o
   1   9   0      129.07      133.45     16.60 o
   2   9   0       10.22       14.51      2.66 o
   3   9   0       11.63        9.92      3.06 o
   4   9   0       21.31       20.84      3.78 o
   5   9   0        4.81        4.41      2.11 o
  -3  10   0        1.61       -2.66      3.64 o
  -2  10   0        3.55        1.37      2.65 o
  -1  10   0       34.04       34.22      5.25 o
   0  10   0      136.84      137.48     17.03 o
   1  10   0       77.29       93.21      7.68 o
   2  10   0        0.89        1.28      1.52 o
   3  10   0       83.84       76.64     10.71 o
   4  10   0        3.39       -0.61      2.13 o
  -2  11   0        2.10        4.06      2.01 o
  -1  11   0      132.68      135.19     10.45 o
   0  11   0      127.70      133.81     10.12 o
   1  11   0        1.69        4.42      3.12 o
   2  11   0        0.04        2.43      2.81 o
   3  11   0       74.38       69.02     10.98 o
   4  11   0        9.81        5.48      1.88 o
  -2  12   0        7.75       -2.14      2.93 o
  -1  12   0       17.89       13.54      3.88 o
   0  12   0        0.17        0.15      1.93 o
   1  12   0        0.31        3.60      2.14 o
   2  12   0       31.34       25.59      6.35 o
   3  12   0       16.40       18.00      5.97 o
   4  12   0       11.90       10.81      4.58 o
  -1  13   0       14.19       21.31      5.14 o
   0  13   0       20.71       23.47      4.63 o
   1  13   0       12.27       13.17      3.65 o
   2  13   0       53.99       57.67      9.68 o
   0  14   0       17.72       16.24      6.51 o
  -1 -13   1       50.95       55.60      6.97 o
   0 -13   1        7.15        6.38      3.10 o
  -3 -12   1        2.92       -1.62      2.90 o
  -2 -12   1        1.94        7.29      4.23 o
  -1 -12   1        8.15        9.34      3.03 o
   0 -12   1       15.82       23.02      4.63 o
   1 -12   1       50.71       66.89      7.84 o
   2 -12   1        2.57        7.46      4.17 o
  -4 -11   1        1.39       -0.08      4.03 o
  -3 -11   1        1.48        1.41      2.27 o
  -2 -11   1       15.71       18.29      5.90 o
  -1 -11   1       57.96       67.27      6.82 o
   0 -11   1        9.30       12.00      3.49 o
   1 -11   1       13.94       19.08      4.43 o
   2 -11   1        0.79       -0.45      2.19 o
  -4 -10   1        8.38        9.40      3.92 o
  -3 -10   1        3.35        5.14      3.22 o
  -2 -10   1        0.24       -0.33      1.17 o
  -1 -10   1       62.74       62.38      6.34 o
   0 -10   1       81.43       83.86      7.65 o
   1 -10   1        2.10        0.36      1.69 o
   2 -10   1        2.21        3.33      1.98 o
   3 -10   1       11.55       13.83      5.50 o
  -4  -9   1       40.35       39.67      9.64 o
  -3  -9   1        0.47        0.12      2.20 o
  -2  -9   1        0.91        0.34      1.01 o
  -1  -9   1        5.81        3.59      5.16 o
   0  -9   1       42.33       43.24      5.10 o
   1  -9   1      205.66      204.42     15.63 o
   2  -9   1      182.42      189.61     11.61 o
   3  -9   1        0.23       -0.83      2.09 o
  -5  -8   1        0.41       -0.42      2.52 o
  -4  -8   1        9.84        6.77      2.65 o
  -3  -8   1        0.64        0.13      1.03 o
  -2  -8   1       49.89       41.94      5.41 o
  -1  -8   1        2.91        2.15      1.18 o
   0  -8   1      208.34      217.49     10.42 o
   1  -8   1      254.39      264.34     12.12 o
   2  -8   1        8.68        2.36      1.15 o
   3  -8   1        3.37        0.54      1.14 o
   4  -8   1        0.13       -3.20      3.67 o
  -5  -7   1       29.76       25.28      6.20 o
  -4  -7   1       30.14       34.22      4.68 o
  -3  -7   1        9.87        6.88      1.73 o
  -2  -7   1        9.35        7.00      1.37 o
  -1  -7   1       26.83       27.22      3.29 o
   0  -7   1       99.02       97.00      6.53 o
   1  -7   1        0.11       -0.82      0.88 o
   2  -7   1        3.62        2.64      1.32 o
   3  -7   1      144.95      114.21      8.62 o
   4  -7   1        5.22        6.78      3.88 o
   5  -7   1        6.21       15.97      5.05 o
  -5  -6   1       15.30       11.91      4.44 o
  -4  -6   1      377.07      401.91     23.36 o
  -3  -6   1        4.55        2.55      0.97 o
  -2  -6   1        1.75        2.25      0.96 o
  -1  -6   1      292.48      322.18     10.41 o
   0  -6   1      101.28       83.30      5.95 o
   1  -6   1       12.69       10.86      1.26 o
   2  -6   1       37.99       34.13      3.79 o
   3  -6   1       97.82       84.51      5.25 o
   4  -6   1        2.63        2.47      2.03 o
   5  -6   1       38.86       47.32      6.62 o
  -5  -5   1       21.75       23.41      5.53 o
  -4  -5   1      417.32      431.89     26.61 o
  -3  -5   1        0.02       -1.46      1.33 o
  -2  -5   1       60.61       60.25      4.69 o
  -1  -5   1      347.27      358.51      9.80 o
   0  -5   1       28.47       22.67      1.59 o
   1  -5   1       97.58       86.12      3.14 o
   2  -5   1      231.83      213.57     23.45 o
   3  -5   1       21.32       20.57      2.60 o
   4  -5   1      115.37      115.78      8.59 o
   5  -5   1        0.98       -0.01      2.59 o
  -5  -4   1       12.77       13.75      3.95 o
  -4  -4   1        0.24        1.95      0.99 o
  -3  -4   1       22.12       21.01      2.80 o
  -2  -4   1        6.82        7.04      1.71 o
  -1  -4   1       21.11       22.72      3.66 o
   0  -4   1      106.17       96.75      2.88 o
   1  -4   1      563.07      538.05     17.23 o
   2  -4   1       21.31       20.77      2.43 o
   3  -4   1       10.27        8.32      1.88 o
   4  -4   1       21.58       17.82      2.96 o
   5  -4   1        8.22        6.36      1.58 o
  -5  -3   1        0.45        0.57      2.67 o
  -4  -3   1        4.64        3.48      1.19 o
  -3  -3   1      282.10      285.23      5.62 o
  -2  -3   1       32.60       33.98      1.96 o
  -1  -3   1      932.73      910.43     10.53 o
   0  -3   1      100.90       92.55      4.52 o
   1  -3   1       57.20       49.04      3.05 o
   2  -3   1       18.31       23.23      2.82 o
   3  -3   1        6.67        8.36      1.36 o
   4  -3   1       81.63       83.06      6.72 o
   5  -3   1       28.92       29.05      4.42 o
  -5  -2   1        0.16        0.69      3.21 o
  -4  -2   1       20.38       21.73      4.88 o
  -3  -2   1      391.50      423.09      5.15 o
  -2  -2   1      243.71      229.92      4.56 o
  -1  -2   1       30.04       32.44      1.90 o
   0  -2   1      938.58      846.61     10.76 o
   1  -2   1      250.05      217.01      8.18 o
   2  -2   1     1228.55     1317.11     18.91 o
   3  -2   1        0.14        0.72      0.67 o
   4  -2   1       24.13       23.04      3.39 o
   5  -2   1      132.27      152.80      9.87 o
  -5  -1   1      151.72      199.72     16.66 o
  -4  -1   1        0.90        3.21      2.59 o
  -3  -1   1       96.31      101.07      4.00 o
  -2  -1   1      172.60      178.06      3.83 o
  -1  -1   1      112.10       94.32      2.44 o
   1  -1   1      123.33      101.11      2.15 o
   2  -1   1      212.59      230.73      5.85 o
   3  -1   1        0.50        0.59      1.56 o
   4  -1   1      130.72      145.41      8.32 o
   5  -1   1      317.65      347.01     22.28 o
  -5   0   1       72.39       88.22     11.49 o
  -4   0   1        1.48        3.13      3.62 o
  -3   0   1        3.61        3.07      3.06 o
  -2   0   1        9.83        9.72      1.20 o
  -1   0   1      243.27      260.03      4.10 o
   1   0   1       53.78       47.93      1.88 o
   2   0   1       26.49       26.99      1.22 o
   3   0   1      495.67      531.16     19.73 o
   4   0   1       32.10       46.81      7.52 o
   5   0   1       15.26       22.15      6.13 o
  -5   1   1      210.37      248.06     18.32 o
  -4   1   1        4.98        8.06      3.40 o
  -3   1   1       33.88       41.25      2.42 o
  -2   1   1       74.88       84.13      2.52 o
  -1   1   1      432.52      403.05      6.57 o
   1   1   1       40.31       39.76      1.54 o
   2   1   1      127.31      125.20      3.70 o
   3   1   1       27.10       26.58      2.53 o
   4   1   1       28.45       25.31      4.89 o
   5   1   1       25.17       32.24      6.68 o
  -5   2   1        0.05       -1.21      2.29 o
  -4   2   1      418.74      446.58     21.57 o
  -3   2   1       23.12       20.68      1.72 o
  -2   2   1       32.53       39.28      2.13 o
  -1   2   1       21.97       22.15      1.05 o
   0   2   1      829.05      702.99     11.64 o
   1   2   1     6693.47     6350.13     27.76 o
   2   2   1        1.59        1.12      0.54 o
   3   2   1       96.54      103.45      4.36 o
   4   2   1       27.30       33.06      6.25 o
   5   2   1        0.10       -1.99      2.33 o
  -5   3   1        9.89       16.69      5.58 o
  -4   3   1       23.34       22.24      3.76 o
  -3   3   1      169.28      166.77      5.06 o
  -2   3   1       10.57       11.52      1.37 o
  -1   3   1      148.10      155.63      3.11 o
   0   3   1      499.72      483.45     10.23 o
   1   3   1        3.50        4.55      0.70 o
   2   3   1       95.90       94.98      3.30 o
   3   3   1      250.79      267.39      5.66 o
   4   3   1      248.97      251.34     11.16 o
   5   3   1       96.85      108.56     12.88 o
  -5   4   1        4.55        6.52      4.80 o
  -4   4   1        0.40        1.33      2.79 o
  -3   4   1      111.14      105.91      4.62 o
  -2   4   1        0.03       -0.19      0.90 o
  -1   4   1      739.81      814.91      8.49 o
   0   4   1       40.72       36.59      1.78 o
   1   4   1      284.51      285.76      4.80 o
   2   4   1     1073.49     1074.99     17.85 o
   3   4   1       36.50       35.58      2.60 o
   4   4   1       11.06       13.37      1.92 o
   5   4   1        0.27       -2.04      1.70 o
  -5   5   1       18.90       32.09      7.67 o
  -4   5   1       44.53       43.92      5.32 o
  -3   5   1       15.48       10.23      2.09 o
  -2   5   1       68.29       70.13      5.34 o
  -1   5   1      506.98      561.61     12.60 o
   0   5   1       16.19       18.16      1.97 o
   1   5   1      363.40      374.87      9.38 o
   2   5   1     1374.74     1368.60     17.53 o
   3   5   1       59.52       66.89      5.22 o
   4   5   1       21.83       23.52      2.56 o
   5   5   1       41.02       41.87      8.10 o
  -5   6   1        0.80        4.59      2.40 o
  -4   6   1       43.47       34.23      7.31 o
  -3   6   1        1.72        0.36      2.65 o
  -2   6   1       12.41       13.12      4.42 o
  -1   6   1      414.26      422.13     25.77 o
   0   6   1       19.25       15.27      1.98 o
   1   6   1      111.33      109.64      5.66 o
   2   6   1      119.31      123.46      8.23 o
   3   6   1      187.76      186.48      9.02 o
   4   6   1        5.43        6.70      1.76 o
   5   6   1      109.40      101.90     12.89 o
  -4   7   1        2.83        3.82      5.55 o
  -3   7   1       31.25       23.53      4.03 o
  -2   7   1        8.87        2.35      1.64 o
  -1   7   1        7.72        5.89      2.13 o
   0   7   1        1.60       -0.27      1.44 o
   1   7   1       35.36       29.74      4.05 o
   2   7   1        0.17        1.52      1.00 o
   3   7   1      175.13      170.81      9.41 o
   4   7   1       60.83       54.92      5.50 o
   5   7   1        0.02       -2.94      3.61 o
  -4   8   1       37.27       45.79     17.32 o
  -3   8   1        6.72        7.10      3.06 o
  -2   8   1      101.44       77.00     18.35 o
  -1   8   1        2.06        0.70      1.95 o
   0   8   1      218.16      228.19     14.51 o
   1   8   1       23.74       24.05      4.27 o
   2   8   1       45.97       44.93      4.05 o
   3   8   1       52.31       42.22      7.21 o
   4   8   1        2.47        1.54      1.76 o
   5   8   1       16.18       15.97      5.41 o
  -4   9   1        0.10        3.90      3.27 o
  -3   9   1       28.37       15.39      3.84 o
  -2   9   1        2.71        3.84      2.22 o
  -1   9   1       61.52       77.46     10.11 o
   0   9   1      766.31      856.35     30.43 o
   1   9   1       75.94       78.09      6.83 o
   2   9   1       29.88       25.96      4.45 o
   3   9   1        4.24        3.82      2.86 o
   4   9   1        0.00       -0.45      1.24 o
   5   9   1      167.71      172.85     17.66 o
  -3  10   1       15.39       10.47      3.21 o
  -2  10   1       32.73       37.48      8.26 o
  -1  10   1       71.27       85.32     11.26 o
   0  10   1        4.75        5.53      2.28 o
   1  10   1        0.51        2.00      3.22 o
   2  10   1       30.45       32.21      4.22 o
   3  10   1        0.01        0.80      1.56 o
   4  10   1       22.95       19.93      3.57 o
  -2  11   1        0.31        1.46      2.33 o
  -1  11   1       26.79       24.94      5.37 o
   0  11   1       11.76        9.60      3.41 o
   1  11   1       34.89       39.40      6.28 o
   2  11   1       30.83       21.62      6.57 o
   3  11   1        1.05        1.02      2.34 o
   4  11   1       15.84       17.39      5.83 o
  -2  12   1        9.59        9.83      3.54 o
  -1  12   1        2.65        5.91      3.07 o
   0  12   1       12.68       20.90      5.41 o
   1  12   1        1.35        0.84      3.40 o
   2  12   1        1.77        3.91      3.40 o
   3  12   1       99.28       91.02     12.95 o
   4  12   1        9.13        5.05      3.30 o
  -1  13   1        0.32        4.35      3.23 o
   0  13   1        1.77        7.19      3.47 o
   1  13   1        6.11        6.27      2.46 o
   2  13   1        4.04       -0.92      2.14 o
   0  14   1       14.89       18.09      6.27 o
  -1 -13   2       24.83       25.03      6.56 o
   0 -13   2        1.56        2.38      2.86 o
  -2 -12   2       26.85       31.20      7.35 o
  -1 -12   2        6.34       12.21      3.47 o
   0 -12   2        0.12       -0.43      3.79 o
   1 -12   2        1.04        1.66      1.97 o
   2 -12   2       17.49       13.82      6.10 o
  -4 -11   2       24.39       25.23      7.09 o
  -3 -11   2        7.65       -2.14      3.60 o
  -2 -11   2      103.61      105.69     13.15 o
  -1 -11   2       84.34       85.73      7.85 o
   0 -11   2       17.45       21.57      4.39 o
   1 -11   2       14.63       19.75      4.11 o
   2 -11   2       32.14       38.86      6.09 o
  -4 -10   2       18.73       21.10      6.51 o
  -3 -10   2       55.29       52.33      8.56 o
  -2 -10   2       92.99       75.59      6.58 o
  -1 -10   2       20.37       24.79      4.13 o
   0 -10   2       14.24       20.55      3.91 o
   1 -10   2       39.83       46.19      5.83 o
   2 -10   2       11.22       20.97      4.33 o
   3 -10   2        0.01        3.61      4.57 o
  -4  -9   2        8.37        8.72      4.52 o
  -3  -9   2        9.77       10.05      4.22 o
  -2  -9   2        0.09        0.97      1.14 o
  -1  -9   2        1.93        1.48      1.73 o
   0  -9   2       93.04      115.36      8.52 o
   1  -9   2       45.64       51.02      5.98 o
   2  -9   2       55.79       60.73      6.81 o
   3  -9   2        0.11        2.06      2.25 o
  -5  -8   2       27.32       46.63      8.27 o
  -4  -8   2       55.73       50.64      6.01 o
  -3  -8   2       96.28       81.39      7.16 o
  -2  -8   2       44.90       34.97      4.12 o
  -1  -8   2        0.55        0.41      0.54 o
   0  -8   2       23.47       21.28      3.58 o
   1  -8   2      224.36      247.89     11.87 o
   2  -8   2        6.63        6.87      1.84 o
   3  -8   2        7.89        7.19      4.68 o
   4  -8   2        9.72        7.09      4.67 o
  -5  -7   2        4.86       10.85      4.75 o
  -4  -7   2      133.92      140.78      9.22 o
  -3  -7   2       34.33       29.77      2.84 o
  -2  -7   2       44.28       43.25      3.78 o
  -1  -7   2       19.34       13.81      3.02 o
   0  -7   2       64.20       58.92      5.24 o
   1  -7   2      252.33      257.83     11.23 o
   2  -7   2       16.79       12.43      3.44 o
   3  -7   2        1.29        0.97      1.51 o
   4  -7   2       18.45       11.17      3.33 o
  -5  -6   2       23.00       22.20      5.34 o
  -4  -6   2        4.69        3.51      2.55 o
  -3  -6   2       20.09       14.30      2.69 o
  -2  -6   2      142.78      147.14     15.03 o
  -1  -6   2       37.95       29.81      4.94 o
   0  -6   2       53.47       45.70      4.30 o
   1  -6   2       51.22       35.80      3.79 o
   2  -6   2       80.93       74.61      6.13 o
   3  -6   2        3.63        1.62      1.28 o
   4  -6   2       18.92       14.39      4.52 o
   5  -6   2        4.53        0.08      5.24 o
  -5  -5   2        0.12        3.42      2.15 o
  -4  -5   2       10.64       12.64      2.72 o
  -3  -5   2        6.94        6.62      1.92 o
  -2  -5   2       47.03       41.45      3.78 o
  -1  -5   2        0.78        1.70      0.72 o
   0  -5   2       27.41       21.25      3.11 o
   1  -5   2       90.62       83.61      5.45 o
   2  -5   2       14.35       14.14      1.77 o
   3  -5   2        0.00       -0.38      1.26 o
   4  -5   2       26.76       31.73      4.59 o
   5  -5   2       27.22       27.18      4.41 o
  -5  -4   2        0.01       -2.46      1.64 o
  -4  -4   2      173.77      182.90      6.83 o
  -3  -4   2       21.91       19.83      3.01 o
  -2  -4   2       35.57       34.19      3.34 o
  -1  -4   2      403.67      415.56      8.75 o
   0  -4   2      494.15      490.48     11.46 o
   1  -4   2      251.54      227.22     12.01 o
   2  -4   2      215.54      223.14      7.00 o
   3  -4   2       24.68       22.48      2.29 o
   4  -4   2       30.87       28.23      4.12 o
   5  -4   2        6.64        6.33      2.54 o
  -5  -3   2        0.23        3.92      3.00 o
  -4  -3   2       73.28       85.32      4.38 o
  -3  -3   2      358.04      365.66     10.48 o
  -2  -3   2       36.06       44.83      3.52 o
  -1  -3   2        0.69        0.91      0.66 o
   0  -3   2     1360.69     1304.38     31.10 o
   1  -3   2       45.10       39.51      2.55 o
   2  -3   2      222.53      233.40      6.20 o
   3  -3   2       69.92       76.41      4.46 o
   4  -3   2       21.15       26.78      4.10 o
   5  -3   2        4.66        2.58      1.86 o
  -5  -2   2        0.00        5.77      3.30 o
  -4  -2   2       57.96       59.32      7.99 o
  -3  -2   2       21.47       25.41      1.48 o
  -2  -2   2        0.05       -0.95      0.72 o
  -1  -2   2        5.20        4.51      0.79 o
   0  -2   2      187.61      175.75     14.87 o
   1  -2   2      421.86      382.65      6.54 o
   2  -2   2        5.14        4.66      0.74 o
   3  -2   2       17.67       14.50      2.67 o
   4  -2   2       57.54       71.07      6.16 o
   5  -2   2       81.53       89.03     11.26 o
  -5  -1   2       18.70       25.23      6.12 o
  -4  -1   2        0.83       -1.13      2.29 o
  -3  -1   2      274.02      297.80      7.38 o
  -2  -1   2        9.73       10.06      1.67 o
  -1  -1   2       58.08       64.39      2.29 o
   0  -1   2        7.58       10.70      0.73 o
   1  -1   2      299.12      274.57      8.01 o
   2  -1   2      426.19      432.60      5.96 o
   3  -1   2        0.01       -0.56      0.93 o
   4  -1   2        1.24        0.94      1.75 o
   5  -1   2        3.04        8.69      4.09 o
  -5   0   2      178.57      190.12     16.19 o
  -4   0   2       33.97       39.71      6.66 o
  -3   0   2        7.76       10.33      1.40 o
  -2   0   2     1300.90     1469.48     20.65 o
  -1   0   2       14.78       14.52      1.13 o
   0   0   2     2838.16     2668.45     16.47 o
   1   0   2     5823.74     5730.09     18.24 o
   2   0   2      117.88      116.80      4.81 o
   3   0   2        0.56        1.09      0.59 o
   4   0   2       29.18       30.38      3.71 o
   5   0   2       20.06       19.84      5.29 o
  -5   1   2        3.78        3.63      2.48 o
  -4   1   2      115.99      118.56     11.25 o
  -3   1   2       85.24       97.58      5.24 o
  -2   1   2       84.11       80.42      2.94 o
  -1   1   2       51.57       52.86      1.81 o
   0   1   2      582.79      518.99     10.44 o
   1   1   2     4176.90     4257.12     17.37 o
   2   1   2       14.57       17.02      1.15 o
   3   1   2       14.07       13.07      1.15 o
   4   1   2        0.15       -0.15      2.21 o
   5   1   2       37.63       41.63      7.92 o
  -5   2   2        7.62        8.38      3.67 o
  -4   2   2       22.22       21.89      4.72 o
  -3   2   2      208.19      202.68      7.80 o
  -2   2   2       99.92      108.30      3.19 o
  -1   2   2      265.96      285.59      4.53 o
   0   2   2     1616.45     1541.23     12.27 o
   1   2   2     3760.55     3718.23     24.47 o
   2   2   2      187.35      176.66      8.98 o
   3   2   2       51.43       47.24      4.53 o
   4   2   2       72.40       78.70      9.90 o
   5   2   2        8.01       10.94      4.14 o
  -5   3   2        1.36       -1.30      1.50 o
  -4   3   2      952.65     1010.65     32.87 o
  -3   3   2       59.64       57.40      5.09 o
  -2   3   2       61.98       63.10      2.64 o
  -1   3   2      215.37      230.72      4.72 o
   0   3   2      356.63      345.80      5.03 o
   1   3   2      404.15      397.39      6.65 o
   2   3   2        1.79        2.02      1.13 o
   3   3   2       20.61       19.73      1.35 o
   4   3   2       64.52       69.94      7.60 o
   5   3   2       50.19       55.13      8.43 o
  -5   4   2       49.07       40.35      8.54 o
  -4   4   2      202.89      209.14     15.47 o
  -3   4   2      460.36      488.75     10.20 o
  -2   4   2       17.12       17.61      2.10 o
  -1   4   2      337.51      352.45      6.61 o
   0   4   2       22.59       19.35      1.35 o
   1   4   2     1401.48     1361.25     11.01 o
   2   4   2     1065.88     1032.82     22.63 o
   3   4   2       20.87       21.93      1.86 o
   4   4   2      208.24      220.70     10.98 o
   5   4   2        5.19        2.30      2.00 o
  -5   5   2       20.15       18.51      6.10 o
  -4   5   2       19.18       19.97      4.05 o
  -3   5   2      187.63      176.85      9.49 o
  -2   5   2       93.56       89.43      6.15 o
  -1   5   2      141.63      138.63      5.35 o
   0   5   2       38.26       32.77      2.54 o
   1   5   2       29.92       23.63      1.84 o
   2   5   2      276.93      263.33     12.55 o
   3   5   2        2.84        3.20      1.25 o
   4   5   2        8.68        8.54      1.88 o
   5   5   2       96.52      103.06      8.79 o
  -5   6   2        3.27       12.06      6.24 o
  -4   6   2       12.97       12.15      3.56 o
  -3   6   2       37.55       38.58      4.72 o
  -2   6   2       36.95       33.61      4.04 o
  -1   6   2      124.50      130.91      5.59 o
   0   6   2      214.05      227.82      8.79 o
   1   6   2      188.69      175.94      5.67 o
   2   6   2        0.45        1.37      1.57 o
   3   6   2       26.24       25.20      5.36 o
   4   6   2      122.99      121.00      6.26 o
   5   6   2       50.54       46.88      5.82 o
  -4   7   2        0.21        1.24      4.97 o
  -3   7   2       68.92       73.18      6.82 o
  -2   7   2      160.00      134.71     14.46 o
  -1   7   2       38.82       41.89      6.65 o
   0   7   2      154.19      150.86      7.83 o
   1   7   2       67.31       67.90      5.46 o
   2   7   2      159.94      171.66      6.75 o
   3   7   2       13.34       13.17      6.38 o
   4   7   2        9.24        3.92      1.81 o
   5   7   2       52.43       60.48      6.83 o
  -4   8   2        5.39        9.84      3.82 o
  -3   8   2        0.55        2.48      2.19 o
  -2   8   2        2.48        0.83      1.55 o
  -1   8   2        4.47        3.44      2.35 o
   0   8   2      108.32      109.07     10.13 o
   1   8   2      179.72      180.24      8.72 o
   2   8   2       15.41       12.05      1.90 o
   3   8   2       13.41       13.89      4.45 o
   4   8   2       41.42       29.83      4.51 o
   5   8   2      234.35      250.49     20.46 o
  -4   9   2       32.04       33.25      7.58 o
  -3   9   2       24.79       25.35      4.60 o
  -2   9   2       35.02       30.03      7.10 o
  -1   9   2        5.65        1.87      1.80 o
   0   9   2       99.88      105.54     10.70 o
   1   9   2      233.10      247.23     14.56 o
   2   9   2        9.18        6.06      1.66 o
   3   9   2        7.30        5.93      3.52 o
   4   9   2       27.05       27.13      4.68 o
   5   9   2        4.22        4.64      2.81 o
  -3  10   2        2.96        4.99      2.70 o
  -2  10   2        3.24        1.29      3.62 o
  -1  10   2        0.01       -3.87      3.60 o
   0  10   2       43.57       43.03      7.50 o
   1  10   2      108.23      124.68     11.22 o
   2  10   2       42.67       40.25      4.63 o
   3  10   2        1.06       -1.43      2.03 o
   4  10   2        0.60        2.36      1.66 o
   5  10   2       16.08       15.94      4.69 o
  -2  11   2        0.01        2.52      2.53 o
  -1  11   2       17.79       14.73      5.88 o
   0  11   2        0.41       -2.83      3.31 o
   1  11   2      253.06      274.49     13.80 o
   2  11   2       10.65       22.75     10.25 o
   3  11   2        0.40       -2.55      2.32 o
   4  11   2       36.50       34.68      8.01 o
  -2  12   2        2.99        8.59      4.39 o
  -1  12   2       14.55       22.44      6.73 o
   0  12   2       77.26       97.20      9.27 o
   1  12   2       27.32       33.59      5.78 o
   2  12   2        3.51        1.81      3.65 o
   3  12   2        1.61        2.35      5.62 o
   4  12   2       14.08        7.69      5.23 o
  -1  13   2        8.94        9.55      3.52 o
   0  13   2        2.70        6.54      3.16 o
   1  13   2        3.79        2.26      1.70 o
   2  13   2        0.12        2.34      2.41 o
   3  13   2        6.74       11.09      5.97 o
   0  14   2       33.51       35.44      7.93 o
  -1 -13   3        0.06        0.71      1.97 o
   0 -13   3       11.76       14.58      6.58 o
  -2 -12   3       45.12       61.62     10.70 o
  -1 -12   3       11.20        8.38      3.96 o
   0 -12   3        4.43        2.89      3.31 o
   1 -12   3        3.24        2.98      2.43 o
   2 -12   3       25.62       25.06      6.23 o
  -3 -11   3        5.40        5.67      3.67 o
  -2 -11   3        2.81        7.53      4.23 o
  -1 -11   3      153.00      177.18     11.56 o
   0 -11   3       19.56       18.81      4.19 o
   1 -11   3       26.56       29.80      6.17 o
   2 -11   3      118.55      146.99     15.53 o
  -4 -10   3        8.88        8.11      4.69 o
  -3 -10   3        0.60        3.19      3.42 o
  -2 -10   3       23.36       18.29      3.18 o
  -1 -10   3      240.56      264.99     21.07 o
   0 -10   3       34.45       40.12      5.35 o
   1 -10   3       80.13       86.25      8.17 o
   2 -10   3        4.56        6.39      3.35 o
  -4  -9   3      105.68      121.39     13.75 o
  -3  -9   3       17.15       18.20      4.98 o
  -2  -9   3       84.06       79.59      6.76 o
  -1  -9   3       53.34       49.92      5.57 o
   0  -9   3      194.81      203.00     11.29 o
   1  -9   3       15.53       13.27      4.12 o
   2  -9   3        6.72        5.38      2.51 o
   3  -9   3        6.45        1.91      2.17 o
  -4  -8   3        0.23       -0.23      2.70 o
  -3  -8   3        9.10       17.62      5.23 o
  -2  -8   3        9.58        7.10      2.28 o
  -1  -8   3       27.79       19.64      3.37 o
   0  -8   3      695.28      756.78     20.60 o
   1  -8   3       13.51       10.81      2.55 o
   2  -8   3       50.48       54.44      5.99 o
   3  -8   3        1.23       -0.81      2.41 o
   4  -8   3        9.66       14.62      5.73 o
  -5  -7   3        0.99        3.80      2.58 o
  -4  -7   3       25.80       22.19      5.88 o
  -3  -7   3        2.75        6.69      1.74 o
  -2  -7   3       22.73       20.15      5.56 o
  -1  -7   3       20.24       12.84      5.35 o
   0  -7   3       22.23       21.27      3.40 o
   1  -7   3      387.11      372.53     13.83 o
   2  -7   3        0.76        0.17      0.76 o
   3  -7   3       16.78       12.43      2.08 o
   4  -7   3        0.85        1.08      3.13 o
  -5  -6   3        6.79        7.17      3.20 o
  -4  -6   3       16.00       14.12      2.57 o
  -3  -6   3      335.49      320.06     12.38 o
  -2  -6   3      178.58      159.76     10.96 o
  -1  -6   3       15.47       12.85      2.65 o
   0  -6   3      146.89      170.11      8.51 o
   1  -6   3       75.36       62.94      7.00 o
   2  -6   3       21.19       22.62      2.46 o
   3  -6   3        1.40        0.67      1.09 o
   4  -6   3       24.24       21.27      5.92 o
   5  -6   3       24.08       37.80      8.43 o
  -5  -5   3       14.29       20.34      5.57 o
  -4  -5   3       36.20       32.97      4.07 o
  -3  -5   3      604.07      597.33     16.19 o
  -2  -5   3       13.85       10.98      1.73 o
  -1  -5   3      112.98       92.90      9.52 o
   0  -5   3        4.43        8.24      2.08 o
   1  -5   3        7.85        5.35      0.90 o
   2  -5   3      193.79      176.98     14.42 o
   3  -5   3      118.12      104.90      8.13 o
   4  -5   3       75.77       71.98      6.65 o
   5  -5   3       54.89       49.49      6.11 o
  -5  -4   3        1.29        4.15      3.32 o
  -4  -4   3        6.08        4.21      5.73 o
  -3  -4   3       13.50       15.38      2.66 o
  -2  -4   3        2.60        3.18      1.18 o
  -1  -4   3      752.49      759.87     18.07 o
   0  -4   3      107.99      116.74      8.60 o
   1  -4   3       13.78       15.50      1.77 o
   2  -4   3        7.68        4.40      1.69 o
   3  -4   3       12.34       11.66      1.89 o
   4  -4   3        3.86        9.14      2.63 o
   5  -4   3        3.33       -0.39      1.97 o
  -5  -3   3       10.06       10.92      3.87 o
  -4  -3   3       49.97       49.27      4.66 o
  -3  -3   3       58.98       64.05      4.86 o
  -2  -3   3       20.29       18.43      2.44 o
  -1  -3   3        0.01       -0.50      0.95 o
   0  -3   3       44.47       36.42      4.42 o
   1  -3   3      287.80      274.88      6.82 o
   2  -3   3      231.54      245.13      6.55 o
   3  -3   3        5.58        6.26      1.26 o
   4  -3   3       43.38       46.41      5.27 o
   5  -3   3        4.70        2.68      2.97 o
  -5  -2   3       67.22       67.78      9.09 o
  -4  -2   3        3.50        6.45      1.97 o
  -3  -2   3       19.17       20.01      2.56 o
  -2  -2   3      569.09      637.01     18.78 o
  -1  -2   3       28.79       29.18      1.67 o
   0  -2   3     2707.74     2708.38     26.92 o
   1  -2   3      189.02      190.73      9.32 o
   2  -2   3      207.72      215.03      5.71 o
   3  -2   3       82.65       81.95      4.79 o
   4  -2   3       37.06       44.76      5.02 o
   5  -2   3       43.04       55.12      8.86 o
  -5  -1   3       45.42       51.56      8.33 o
  -4  -1   3       12.05       13.35      2.94 o
  -3  -1   3        2.09        2.08      1.23 o
  -2  -1   3       35.12       43.38      3.37 o
  -1  -1   3        5.61        4.05      0.72 o
   0  -1   3        0.72        0.68      0.59 o
   1  -1   3      317.02      281.37      6.52 o
   2  -1   3        0.03        0.40      0.58 o
   3  -1   3      250.22      276.65     10.32 o
   4  -1   3        0.04        0.88      1.97 o
   5  -1   3      106.83      119.94     13.25 o
  -5   0   3      155.89      172.74     15.03 o
  -4   0   3        3.39        1.55      2.54 o
  -3   0   3       33.63       31.97      2.09 o
  -2   0   3        8.35        7.59      1.27 o
  -1   0   3      359.13      353.32     11.07 o
   0   0   3      664.16      676.02      6.83 o
   1   0   3      903.88      891.93      9.17 o
   2   0   3      246.35      224.01      4.57 o
   3   0   3      167.47      187.24      5.67 o
   4   0   3       46.57       47.98      4.67 o
   5   0   3      170.85      188.42     17.01 o
  -5   1   3        1.68       -0.43      3.22 o
  -4   1   3        3.64        0.10      1.82 o
  -3   1   3       36.35       30.29      3.12 o
  -2   1   3      399.38      454.42      7.86 o
  -1   1   3       55.14       60.27      2.38 o
   0   1   3      332.40      305.07      5.70 o
   1   1   3     3077.94     3024.36     16.22 o
   2   1   3       19.74       17.84      1.09 o
   3   1   3      215.96      234.07      6.83 o
   4   1   3       82.91       86.22      5.85 o
   5   1   3       10.54        7.30      1.81 o
  -5   2   3        0.37        1.09      2.58 o
  -4   2   3      165.77      173.29     13.73 o
  -3   2   3       13.19       13.28      3.24 o
  -2   2   3       63.95       73.49      3.80 o
  -1   2   3      198.22      211.70      4.14 o
   0   2   3       48.34       53.89      2.61 o
   1   2   3     5575.18     5528.65     27.79 o
   2   2   3      198.05      212.98      5.76 o
   3   2   3       27.32       27.91      1.76 o
   4   2   3        7.65       12.88      4.47 o
   5   2   3       13.17       16.58      5.23 o
  -5   3   3        9.17        9.31      4.75 o
  -4   3   3      109.25      126.04     11.72 o
  -3   3   3        7.28        5.50      1.33 o
  -2   3   3        4.02        3.83      1.00 o
  -1   3   3      300.71      321.95      7.52 o
   0   3   3      168.77      179.20      4.31 o
   1   3   3        3.90        5.38      1.42 o
   2   3   3      742.26      767.44     11.49 o
   3   3   3        6.00        7.44      1.30 o
   4   3   3      140.82      135.08      9.13 o
   5   3   3       17.23       16.01      5.36 o
  -5   4   3        9.43       17.25      6.33 o
  -4   4   3       20.90       14.82      4.61 o
  -3   4   3      212.50      231.17     14.28 o
  -2   4   3       72.81       61.50      3.71 o
  -1   4   3       19.31       19.56      2.45 o
   0   4   3      447.82      484.73      8.96 o
   1   4   3       26.36       24.44      2.32 o
   2   4   3      443.33      344.67     65.51 o
   3   4   3       21.68       20.89      2.07 o
   4   4   3       31.27       29.65      3.01 o
   5   4   3       20.17       20.89      4.09 o
  -5   5   3       16.56       12.55      6.05 o
  -4   5   3        3.28        6.03      3.48 o
  -3   5   3      202.57      201.95     10.54 o
  -2   5   3       48.14       45.81      3.40 o
  -1   5   3       17.40       12.87      1.65 o
   0   5   3      393.82      422.70     11.40 o
   1   5   3       31.75       28.73      2.69 o
   2   5   3     1107.72     1016.64     32.02 o
   3   5   3       36.75       34.19      3.25 o
   4   5   3       43.61       45.74      3.84 o
   5   5   3       46.29       46.52      6.09 o
  -4   6   3       48.86       40.74      8.10 o
  -3   6   3      206.87      212.08     20.22 o
  -2   6   3       52.45       45.37      3.68 o
  -1   6   3        5.88        4.29      1.19 o
   0   6   3      353.20      375.79     11.62 o
   1   6   3       62.24       57.62      3.36 o
   2   6   3       26.91       29.21      4.82 o
   3   6   3      615.65      592.56     25.42 o
   4   6   3        9.75        6.67      2.62 o
   5   6   3        3.79        1.89      2.95 o
  -4   7   3       17.48       14.34      5.00 o
  -3   7   3        0.23        1.62      1.76 o
  -2   7   3       23.59       26.41      3.90 o
  -1   7   3       52.71       52.17      4.96 o
   0   7   3       36.47       33.99      3.58 o
   1   7   3        4.19        5.17      1.68 o
   2   7   3        0.22        0.15      2.06 o
   3   7   3      428.14      396.44     13.28 o
   4   7   3       12.33       11.19      2.28 o
   5   7   3        1.94        3.55      2.43 o
  -4   8   3       50.29       63.56     15.37 o
  -3   8   3       23.44       15.90      6.73 o
  -2   8   3       44.34       26.45      6.71 o
  -1   8   3       34.87       31.88      4.28 o
   0   8   3       60.10       60.55      5.31 o
   1   8   3       36.40       32.82      3.61 o
   2   8   3       33.12       31.33      5.72 o
   3   8   3       67.09       53.04      5.87 o
   4   8   3      173.27      157.60     10.09 o
   5   8   3        0.47        1.21      2.17 o
  -4   9   3        8.63       12.35      5.55 o
  -3   9   3        4.84        6.65      2.84 o
  -2   9   3      131.59      135.11     14.50 o
  -1   9   3      104.33      100.05     11.97 o
   0   9   3       55.65       54.93      5.65 o
   1   9   3      326.58      325.06     12.68 o
   2   9   3        3.27        2.88      3.23 o
   3   9   3        0.29        2.42      4.14 o
   4   9   3       58.80       49.16      6.86 o
   5   9   3       44.67       36.30      7.61 o
  -3  10   3       10.04       16.73      4.47 o
  -2  10   3        3.75        2.53      2.32 o
  -1  10   3        4.38        3.01      1.76 o
   0  10   3        0.04       -2.08      2.88 o
   1  10   3        8.93        3.15      1.58 o
   2  10   3        3.89       -1.30      1.63 o
   3  10   3       14.17       11.12      4.90 o
   4  10   3        3.17        0.37      2.76 o
   5  10   3        2.14        0.60      1.75 o
  -2  11   3        0.00       -1.71      1.73 o
  -1  11   3       21.51       18.80      5.71 o
   0  11   3        0.59       -0.28      2.99 o
   1  11   3       98.69       86.78     10.24 o
   2  11   3      179.50      149.78     15.53 o
   3  11   3        1.78        0.74      1.98 o
   4  11   3       11.83       12.59      4.14 o
  -2  12   3        9.23       12.79      5.53 o
  -1  12   3       11.55       12.36      5.37 o
   0  12   3       13.72       14.22      4.40 o
   1  12   3       73.36       82.13     10.35 o
   2  12   3        0.48        4.07      6.06 o
   3  12   3       22.53       23.97      7.07 o
  -1  13   3        3.40        2.09      2.40 o
   0  13   3       11.14       13.19      4.88 o
   1  13   3       39.21       38.61      7.49 o
   2  13   3        0.40        4.20      3.66 o
   3  13   3       42.29       42.21      9.05 o
   0  14   3        6.83        6.93      2.81 o
  -1 -13   4        5.81        5.99      3.73 o
  -1 -12   4       11.85        9.97      3.47 o
   0 -12   4        4.18       12.16      5.76 o
   1 -12   4       27.14       34.45      7.94 o
  -3 -11   4       23.67       28.70      8.22 o
  -2 -11   4        0.32        2.45      2.15 o
  -1 -11   4        3.64        5.60      2.80 o
   0 -11   4       57.72       57.55      7.01 o
   1 -11   4        7.21        5.53      2.37 o
   2 -11   4        2.10       -1.06      2.76 o
  -4 -10   4       12.46       17.64      5.47 o
  -3 -10   4        2.09        2.94      3.72 o
  -2 -10   4       32.97       26.28      4.16 o
  -1 -10   4      111.13      112.08      8.97 o
   0 -10   4        4.54        5.13      2.33 o
   1 -10   4       33.30       36.92      5.48 o
   2 -10   4       86.28      117.26     15.19 o
  -4  -9   4        9.12        7.46      4.54 o
  -3  -9   4       25.54       27.39      5.83 o
  -2  -9   4        0.02       -1.23      3.43 o
  -1  -9   4        1.91        0.39      1.36 o
   0  -9   4        0.00       -0.47      1.23 o
   1  -9   4        5.37        2.66      2.30 o
   2  -9   4       43.82       55.07      6.48 o
   3  -9   4       78.42      100.33     13.70 o
  -4  -8   4       39.56       44.88      8.17 o
  -3  -8   4        0.59       -2.60      3.20 o
  -2  -8   4        1.02       -0.73      1.34 o
  -1  -8   4       39.97       33.40      4.47 o
   0  -8   4        7.44        5.08      2.17 o
   1  -8   4       12.78       13.89      3.20 o
   2  -8   4      146.06      164.86     12.71 o
   3  -8   4        0.89        0.28      1.95 o
  -4  -7   4        9.67        8.85      4.13 o
  -3  -7   4       23.54       20.18      3.17 o
  -2  -7   4       46.23       37.94     11.76 o
  -1  -7   4        7.59        2.58      2.60 o
   0  -7   4        0.66        2.32      2.88 o
   1  -7   4       15.38       12.08      2.74 o
   2  -7   4       73.31       72.73      6.53 o
   3  -7   4       42.80       62.59      9.97 o
   4  -7   4       18.87       28.51      7.37 o
  -5  -6   4        4.97        0.53      2.44 o
  -4  -6   4      117.00      131.77      8.72 o
  -3  -6   4        0.37        1.79      1.13 o
  -2  -6   4      146.65      129.22     20.60 o
  -1  -6   4        0.73        0.35      0.61 o
   0  -6   4       54.54       54.39      4.99 o
   1  -6   4      949.87      975.85     21.65 o
   2  -6   4       23.70       20.13      3.89 o
   3  -6   4        0.00        0.00      0.98 o
   4  -6   4        0.37       -0.15      2.87 o
   5  -6   4       11.93       11.79      6.02 o
  -5  -5   4        7.32        6.06      2.85 o
  -4  -5   4        2.37       -1.00      1.75 o
  -3  -5   4      331.83      353.78     12.50 o
  -2  -5   4        0.10        0.38      0.97 o
  -1  -5   4      104.90       89.80     15.41 o
   0  -5   4      269.09      265.01     14.49 o
   1  -5   4        8.82        3.31      1.75 o
   2  -5   4       35.44       29.16      2.53 o
   3  -5   4       97.58      101.87      5.82 o
   4  -5   4       15.45       12.74      2.80 o
   5  -5   4        4.22        2.82      2.46 o
  -5  -4   4        0.03       -3.73      2.49 o
  -4  -4   4        1.20        1.60      1.84 o
  -3  -4   4      481.50      521.06     14.84 o
  -2  -4   4       62.65       53.10      3.93 o
  -1  -4   4       31.80       39.23      2.65 o
   0  -4   4       40.11       58.06      6.71 o
   1  -4   4       21.88       18.66      3.05 o
   2  -4   4      212.15      199.65      6.58 o
   3  -4   4       14.98       17.17      2.13 o
   4  -4   4        5.92        8.36      3.46 o
   5  -4   4        4.14        8.11      2.68 o
  -5  -3   4        9.90       15.31      4.98 o
  -4  -3   4        4.89        9.44      2.25 o
  -3  -3   4       37.06       37.64      3.80 o
  -2  -3   4      120.22      115.12      6.00 o
  -1  -3   4        9.72       10.57      2.09 o
   0  -3   4       63.02       73.04      6.73 o
   1  -3   4       34.04       25.80      8.35 o
   2  -3   4      432.92      429.70      9.21 o
   3  -3   4        0.79        0.49      0.91 o
   4  -3   4        9.90       10.08      2.22 o
   5  -3   4        3.77        2.17      2.59 o
  -5  -2   4       25.50       35.28      6.78 o
  -4  -2   4        3.45        6.78      1.87 o
  -3  -2   4      136.82      150.88      7.66 o
  -2  -2   4       45.80       53.19      3.98 o
  -1  -2   4        7.07        7.23      1.30 o
   0  -2   4       20.26       23.77      1.92 o
   1  -2   4      376.97      369.66      9.36 o
   2  -2   4      356.79      367.94     10.23 o
   3  -2   4       49.64       50.35      2.76 o
   4  -2   4        8.04        7.59      2.09 o
   5  -2   4       60.88       60.88      9.12 o
  -5  -1   4       46.87       49.34      8.30 o
  -4  -1   4       25.83       20.39      4.90 o
  -3  -1   4       53.39       55.07      4.70 o
  -2  -1   4      128.74      142.25     12.41 o
  -1  -1   4       72.72       72.68      4.75 o
   0  -1   4       76.40       72.67      2.99 o
   1  -1   4       84.39       85.46      5.62 o
   2  -1   4       23.33       22.03      1.52 o
   3  -1   4        0.17        2.93      1.37 o
   4  -1   4        1.88        1.69      2.19 o
   5  -1   4        4.30        3.16      2.32 o
  -5   0   4        0.80        6.82      3.50 o
  -4   0   4      289.06      270.29     17.14 o
  -3   0   4        0.62        0.97      0.84 o
  -2   0   4      842.64      969.83     23.35 o
  -1   0   4      614.32      632.25     16.77 o
   0   0   4       91.71       91.40      2.93 o
   1   0   4      307.05      312.71      6.47 o
   2   0   4      288.53      284.51      8.04 o
   3   0   4       40.05       39.41      3.89 o
   4   0   4        5.79        5.94      1.81 o
   5   0   4        2.29       -1.82      1.77 o
  -5   1   4       18.75       20.33      5.83 o
  -4   1   4       21.90       25.72      5.44 o
  -3   1   4        0.48        0.79      2.27 o
  -2   1   4      187.08      205.53     17.27 o
  -1   1   4      134.38      154.27      5.92 o
   0   1   4      426.57      424.99      5.63 o
   1   1   4      205.49      216.73      5.00 o
   2   1   4        8.51        7.43      1.09 o
   3   1   4       25.90       26.71      2.33 o
   4   1   4       22.98       25.16      2.10 o
   5   1   4       44.26       44.10      8.78 o
  -5   2   4       42.65       40.98      8.56 o
  -4   2   4       73.50       81.66      9.86 o
  -3   2   4        7.07        8.24      3.45 o
  -2   2   4        9.64       14.05      2.49 o
  -1   2   4      126.90      152.07      6.01 o
   0   2   4      311.38      315.88      5.79 o
   1   2   4       79.65       76.61      3.70 o
   2   2   4       75.83       78.47      4.87 o
   3   2   4        2.44        1.90      0.51 o
   4   2   4       92.05       87.28      5.01 o
   5   2   4        0.31        3.10      3.44 o
  -5   3   4        3.40        4.33      5.54 o
  -4   3   4       54.75       49.20      7.87 o
  -3   3   4      193.69      205.76      7.20 o
  -2   3   4       46.10       39.90      3.51 o
  -1   3   4      356.66      412.65      8.47 o
   0   3   4      138.82      145.66      6.18 o
   1   3   4        3.20        3.98      2.15 o
   2   3   4     1337.67     1386.63     20.85 o
   3   3   4       84.35       90.37      5.58 o
   4   3   4        3.85        2.74      1.67 o
   5   3   4      159.92      159.03     16.76 o
  -5   4   4        0.01        2.10      3.99 o
  -4   4   4       37.53       34.52      6.68 o
  -3   4   4     1272.48     1334.85     63.18 o
  -2   4   4        0.99        1.94      2.53 o
  -1   4   4        0.08        0.81      0.97 o
   0   4   4        0.75        0.33      1.73 o
   1   4   4       41.93       50.92      3.59 o
   2   4   4      550.19      547.59     18.41 o
   3   4   4       22.83       23.88      3.18 o
   4   4   4       38.18       36.65      4.43 o
   5   4   4       14.16       15.32      3.68 o
  -4   5   4       12.44       13.17      5.02 o
  -3   5   4      386.21      363.87     19.07 o
  -2   5   4        1.12        1.43      1.64 o
  -1   5   4      117.95      101.45      8.16 o
   0   5   4      126.48      124.91      9.19 o
   1   5   4       14.05       14.59      2.16 o
   2   5   4      129.86      131.22      4.96 o
   3   5   4       11.56       10.14      2.47 o
   4   5   4       36.47       33.95      3.46 o
   5   5   4       59.53       57.84      6.97 o
  -4   6   4       57.42       49.21      9.00 o
  -3   6   4       14.09       15.64      4.66 o
  -2   6   4      659.12      633.65     37.67 o
  -1   6   4       10.04       10.04      2.40 o
   0   6   4      462.72      513.23     20.01 o
   1   6   4        0.33        0.29      2.48 o
   2   6   4      269.30      270.92      7.86 o
   3   6   4        4.37        5.02      2.72 o
   4   6   4        2.06        2.18      1.53 o
   5   6   4       32.90       40.28      5.73 o
  -4   7   4       18.89       13.30      5.35 o
  -3   7   4        2.83        1.82      3.20 o
  -2   7   4      411.18      401.47     17.08 o
  -1   7   4        7.06        4.33      2.92 o
   0   7   4      262.24      290.70     11.33 o
   1   7   4        4.92        5.40      2.84 o
   2   7   4       69.60       69.10      4.36 o
   3   7   4      110.34      111.90     10.01 o
   4   7   4       16.40       14.78      3.14 o
   5   7   4        1.27       -0.06      4.68 o
  -4   8   4       16.72       33.88      7.41 o
  -3   8   4       11.64        8.11      4.02 o
  -2   8   4       46.32       43.21      4.06 o
  -1   8   4       80.16       81.11      8.18 o
   0   8   4       16.67       10.99      2.23 o
   1   8   4       38.68       39.84      6.57 o
   2   8   4       10.40        6.98      3.15 o
   3   8   4      171.36      162.89     13.14 o
   4   8   4       13.05        9.79      2.76 o
   5   8   4       54.45       49.50      6.73 o
  -4   9   4       45.76       49.67     10.13 o
  -3   9   4        5.23        2.68      1.95 o
  -2   9   4       34.21       30.48      6.99 o
  -1   9   4      195.26      207.85     15.51 o
   0   9   4       78.14       78.12      6.63 o
   1   9   4      318.34      307.60     12.43 o
   2   9   4        4.16        8.67      3.23 o
   3   9   4        4.76        6.06      2.91 o
   5   9   4       21.25       21.22      4.68 o
  -3  10   4      105.48       97.87     25.73 o
  -2  10   4       17.17        8.96      4.74 o
  -1  10   4       10.46        6.01      3.33 o
   0  10   4       14.00       12.60      3.34 o
   1  10   4       33.22       33.09      4.48 o
   2  10   4       65.31       61.63      8.67 o
   3  10   4        9.58        3.68      2.16 o
   5  10   4       24.67       19.27      6.21 o
  -2  11   4        1.04        2.28      1.74 o
  -1  11   4        4.29        0.14      2.00 o
   0  11   4        0.52        3.62      5.54 o
   1  11   4       93.20       90.51     12.78 o
   2  11   4        7.50        9.38      7.06 o
   3  11   4        1.85        2.69      3.56 o
  -2  12   4        8.13       14.51      5.53 o
  -1  12   4        1.21        5.13      4.06 o
   0  12   4        3.34        0.84      2.17 o
   1  12   4        0.07       -2.43      2.02 o
   2  12   4       58.01       90.47     15.30 o
   3  12   4        9.47        6.34      4.95 o
  -1  13   4        5.05        6.35      3.87 o
   0  13   4        0.77       -1.09      1.78 o
   2  13   4       24.72       59.47     13.16 o
   3  13   4        0.16        3.57      6.14 o
   0  14   4       15.16       16.66      6.17 o
  -1 -12   5        2.45        2.45      2.71 o
   0 -12   5        3.07        5.24      3.89 o
  -2 -11   5        9.08       12.62      6.44 o
  -1 -11   5       42.97       38.53      8.12 o
   0 -11   5       28.58       47.85      6.46 o
   1 -11   5       12.33       16.27      4.42 o
   2 -11   5        0.17        6.82      5.44 o
  -3 -10   5        5.76        8.67      4.06 o
  -2 -10   5        6.85        2.36      5.49 o
  -1 -10   5        6.29        7.76      2.37 o
   0 -10   5        0.04        0.12      4.76 o
   1 -10   5        1.15        1.77      1.41 o
   2 -10   5       30.58       36.95      5.74 o
  -4  -9   5       35.01       36.70      7.66 o
  -3  -9   5       30.17       36.88      7.39 o
  -2  -9   5       20.71       20.43      5.10 o
  -1  -9   5      174.85      163.60     13.65 o
   0  -9   5      165.43      183.15     11.48 o
   1  -9   5       24.15       26.29      4.42 o
   2  -9   5        1.94        5.11      2.42 o
   3  -9   5       14.85       16.24      6.01 o
  -4  -8   5       39.47       33.08      7.19 o
  -3  -8   5       28.26       25.13      6.72 o
  -2  -8   5       85.06       87.14     11.24 o
  -1  -8   5        5.68        5.07      2.10 o
   0  -8   5      306.26      322.17     14.19 o
   1  -8   5       61.26       66.88      6.69 o
   2  -8   5       30.92       39.18      5.36 o
   3  -8   5       19.33       23.41      6.51 o
  -4  -7   5       59.86       60.61      9.19 o
  -3  -7   5        7.33        2.14      2.55 o
  -2  -7   5        5.96        8.17      3.69 o
  -1  -7   5       10.04        8.36      3.78 o
   0  -7   5      155.83      157.43      9.28 o
   1  -7   5      435.48      463.95     16.55 o
   2  -7   5       10.57       10.32      2.93 o
   3  -7   5        0.75        3.13      2.33 o
   4  -7   5        0.54        0.39      3.34 o
  -4  -6   5       69.61       76.84      6.60 o
  -3  -6   5      136.08      132.74      7.78 o
  -2  -6   5       27.11       20.11      3.03 o
  -1  -6   5       15.81       17.22      4.81 o
   0  -6   5       10.80       12.69      3.29 o
   1  -6   5      605.77      609.29     17.59 o
   2  -6   5       31.73       35.20      4.37 o
   3  -6   5        1.90        1.67      2.27 o
   4  -6   5        0.04        1.53      3.76 o
  -5  -5   5       10.89       16.97      5.54 o
  -4  -5   5       42.50       48.96      5.13 o
  -3  -5   5       13.33       13.61      2.72 o
  -2  -5   5      272.42      261.91      9.17 o
  -1  -5   5      109.11       87.23     16.19 o
   0  -5   5       99.08       97.21      9.46 o
   1  -5   5       39.03       31.89      6.52 o
   2  -5   5      275.05      275.43     19.35 o
   3  -5   5       47.53       51.11      3.84 o
   4  -5   5       17.71       20.18      3.47 o
   5  -5   5        9.64       15.01      5.28 o
  -5  -4   5        4.40        5.86      3.20 o
  -4  -4   5        1.32       -0.13      1.75 o
  -3  -4   5      161.15      167.78      8.54 o
  -2  -4   5        0.00        2.16      1.58 o
  -1  -4   5      195.56      218.41     15.42 o
   0  -4   5       12.84       10.30      3.28 o
   1  -4   5        0.48        0.22      0.41 o
   2  -4   5       23.81       21.70      2.27 o
   3  -4   5       43.60       44.46      3.34 o
   4  -4   5        0.76        1.74      2.24 o
   5  -4   5        0.70        5.54      5.83 o
  -5  -3   5        0.25       -2.34      2.01 o
  -4  -3   5       16.95       16.81      2.88 o
  -3  -3   5        8.87        7.33      1.53 o
  -2  -3   5      159.15      163.58      7.27 o
  -1  -3   5       33.21       29.33      4.08 o
   0  -3   5      277.88      175.92     81.39 o
   1  -3   5      112.42      103.49      8.22 o
   2  -3   5      180.57      173.04      6.10 o
   3  -3   5       34.51       34.68      2.83 o
   4  -3   5       67.56       74.75      6.86 o
   5  -3   5       27.50       47.20      8.38 o
  -5  -2   5        0.61        0.59      2.68 o
  -4  -2   5       39.96       38.44      4.52 o
  -3  -2   5       16.43       17.68      2.74 o
  -2  -2   5      463.01      485.53     17.56 o
  -1  -2   5       49.00       51.48      4.24 o
   0  -2   5     1044.35     1028.11    104.34 o
   1  -2   5      648.32      655.56     19.29 o
   2  -2   5      180.63      186.33      8.21 o
   3  -2   5        9.11        7.07      1.48 o
   4  -2   5       23.98       20.78      3.20 o
   5  -2   5        2.21        0.93      2.83 o
  -5  -1   5        8.13        6.70      3.87 o
  -4  -1   5        3.65        1.45      2.65 o
  -3  -1   5        5.26        6.50      2.37 o
  -2  -1   5       20.94       22.94      2.90 o
  -1  -1   5      203.54      208.77     10.09 o
   0  -1   5       78.20       95.19      4.39 o
   1  -1   5      973.75     1067.08     23.45 o
   2  -1   5        0.13        1.21      0.66 o
   3  -1   5      314.96      322.50     11.63 o
   4  -1   5       23.65       28.55      3.95 o
   5  -1   5       38.82       35.78      7.13 o
  -5   0   5        7.17        5.42      3.78 o
  -4   0   5       31.88       34.07      6.32 o
  -3   0   5        0.92        2.13      1.17 o
  -2   0   5       24.88       30.26      4.45 o
  -1   0   5       62.96       71.11      3.11 o
   0   0   5       43.28       48.28      2.74 o
   1   0   5      830.53      877.78     14.43 o
   2   0   5      373.21      352.80     11.03 o
   3   0   5       45.99       44.46      3.29 o
   4   0   5        8.96        6.86      1.18 o
   5   0   5       40.13       54.51      9.01 o
  -5   1   5       10.48        6.73      3.93 o
  -4   1   5      216.93      220.13     16.25 o
  -3   1   5        6.68        8.83      2.37 o
  -2   1   5       10.72       13.92      2.27 o
  -1   1   5      385.17      425.80     14.00 o
   0   1   5       48.61       50.24      2.67 o
   1   1   5       26.68       27.88      2.24 o
   2   1   5      444.79      455.01      8.95 o
   3   1   5      105.81       87.32      5.70 o
   4   1   5       69.77       63.65      4.02 o
   5   1   5       12.87        8.07      3.77 o
  -5   2   5       20.70       23.84      7.06 o
  -4   2   5        1.08        2.26      3.38 o
  -3   2   5       22.49       20.81      3.62 o
  -2   2   5        6.39        7.86      1.53 o
  -1   2   5     1259.73     1406.76     13.93 o
   0   2   5       40.96       38.60      3.14 o
   1   2   5      219.33      235.18      6.69 o
   2   2   5     1217.26     1257.59     21.93 o
   3   2   5       10.16        6.54      0.90 o
   4   2   5        7.34        5.76      1.97 o
   5   2   5        8.37        2.48      2.89 o
  -5   3   5       88.32       86.68     12.84 o
  -4   3   5        6.71       11.72      5.49 o
  -3   3   5       20.51       20.93      2.55 o
  -2   3   5        5.45        6.19      1.65 o
  -1   3   5       51.93       55.21      4.44 o
   0   3   5      119.71      117.83      8.70 o
   1   3   5      625.71      626.12     14.32 o
   2   3   5       93.64       98.59      5.96 o
   3   3   5        4.54        6.07      2.13 o
   4   3   5       18.63       20.10      2.75 o
   5   3   5       10.71        9.81      5.30 o
  -4   4   5        4.82       14.75      5.78 o
  -3   4   5      387.14      382.84     26.96 o
  -2   4   5       32.18       31.37      3.47 o
  -1   4   5      138.15      134.65     12.10 o
   0   4   5      851.31      944.74     25.33 o
   1   4   5        5.55        7.64      2.84 o
   2   4   5      250.24      258.53     16.37 o
   3   4   5        0.73        1.10      0.60 o
   4   4   5        1.72        1.52      1.95 o
   5   4   5       28.19       29.18      5.24 o
  -4   5   5       68.42       65.36     10.48 o
  -3   5   5      189.95      194.13     12.54 o
  -2   5   5      210.56      208.92     12.25 o
  -1   5   5       28.21       31.58      4.82 o
   0   5   5      305.86      322.68     15.51 o
   1   5   5       73.92       85.28      8.37 o
   2   5   5        4.38        1.75      1.19 o
   3   5   5       30.70       30.73      3.91 o
   4   5   5        1.16       -0.75      2.08 o
   5   5   5       43.72       42.53      6.36 o
  -4   6   5        8.34        7.60      3.77 o
  -3   6   5        0.16       -1.57      1.05 o
  -2   6   5      264.97      260.72     19.46 o
  -1   6   5       10.53       12.53      3.43 o
   0   6   5       32.57       36.27      5.48 o
   1   6   5        0.24        1.15      1.91 o
   2   6   5       25.59       25.29      2.69 o
   3   6   5      101.42      109.28      7.35 o
   4   6   5        9.63        8.45      2.77 o
   5   6   5        0.16       -1.11      2.98 o
  -4   7   5        0.53        1.51      2.38 o
  -3   7   5       15.41       10.19      4.71 o
  -2   7   5       45.89       41.72      4.63 o
  -1   7   5       13.21       13.54      4.35 o
   0   7   5        3.16        9.57      3.68 o
   1   7   5      139.97      136.09     11.38 o
   2   7   5       67.90       70.27      4.84 o
   3   7   5      123.74      118.43     10.93 o
   4   7   5        0.02        1.02      1.74 o
   5   7   5        1.98       -1.03      2.17 o
  -4   8   5       70.86       71.16     12.30 o
  -3   8   5        0.00        5.27      3.83 o
  -2   8   5       33.90       28.72      3.83 o
  -1   8   5      182.24      203.82     14.57 o
   0   8   5       49.86       44.16      6.88 o
   1   8   5      145.84      160.38     13.06 o
   2   8   5       20.34       22.20      4.81 o
   3   8   5       44.97       38.61      6.87 o
   4   8   5       71.06       64.18      6.61 o
   5   8   5        0.00        4.07      3.49 o
  -3   9   5        0.00       -2.41      2.66 o
  -2   9   5       28.85       24.68      5.20 o
  -1   9   5      466.77      482.41     23.50 o
   0   9   5        7.11       10.84      4.19 o
   1   9   5      163.04      174.48     14.43 o
   2   9   5        9.30        9.20      4.36 o
   3   9   5       78.41       77.72      9.79 o
   4   9   5       68.86       58.73      6.52 o
   5   9   5        4.61        6.64      2.17 o
  -1  10   5       38.14       39.40      5.68 o
   0  10   5      228.25      241.03     17.47 o
   1  10   5        0.62       -3.59      2.70 o
   2  10   5        0.31        0.61      2.19 o
   3  10   5        0.47        1.20      2.14 o
   4  10   5      102.69       86.95     11.63 o
  -1  11   5       27.49       24.30      4.61 o
   0  11   5      304.80      383.24     23.43 o
   1  11   5       11.21       11.11      5.04 o
   2  11   5      138.45      129.89     14.00 o
   3  11   5        8.24       10.07      3.45 o
  -1  12   5       25.63       28.87      8.30 o
   0  12   5        4.21        6.30      3.04 o
   1  12   5       32.85       33.66      7.64 o
   2  12   5      157.09      197.46     18.33 o
   3  12   5        6.00        3.27      4.26 o
  -1  13   5        0.14        6.30      5.04 o
   3  13   5       12.16        9.82      4.27 o
  -1 -12   6        5.59       -3.22      4.04 o
  -1 -11   6       20.47       22.13      5.99 o
   0 -11   6        7.32        9.84      7.40 o
   1 -11   6        5.49        7.00      4.66 o
  -2 -10   6        6.52        9.40      3.06 o
  -1 -10   6        0.05       -0.81      2.18 o
   0 -10   6        0.47        2.49      2.15 o
   1 -10   6       25.18       29.63      5.00 o
   2 -10   6        0.80       -5.81      3.87 o
  -3  -9   6       18.53       21.88      6.36 o
  -2  -9   6       25.02       35.38      5.24 o
  -1  -9   6        0.13       -0.63      1.73 o
   0  -9   6        0.34        3.24      1.44 o
   1  -9   6        8.22       11.91      3.17 o
   2  -9   6       30.16       28.73      4.68 o
  -4  -8   6        0.01       -6.30      4.38 o
  -3  -8   6       59.72       75.93     11.22 o
  -2  -8   6        2.29       -1.80      3.36 o
  -1  -8   6       12.31        8.63      4.53 o
   0  -8   6        2.80        1.72      2.36 o
   1  -8   6        7.81       11.34      3.35 o
   2  -8   6        0.01        2.79      2.19 o
   3  -8   6       92.68      128.42     15.59 o
  -4  -7   6       44.30       28.32      8.46 o
  -3  -7   6       81.09       92.43     11.72 o
  -2  -7   6       22.69       19.79      5.69 o
  -1  -7   6        0.01        0.87      2.17 o
   0  -7   6       10.84        9.31      4.02 o
   1  -7   6       27.39       27.01      4.24 o
   2  -7   6       38.97       40.59      5.34 o
   3  -7   6        2.08        1.31      2.00 o
   4  -7   6        0.70        5.84      2.31 o
  -4  -6   6       30.00       31.42      7.27 o
  -3  -6   6       17.02       14.08      4.29 o
  -2  -6   6        7.42        5.36      2.44 o
  -1  -6   6      115.06      103.09     10.97 o
   0  -6   6        0.12       -0.89      2.24 o
   1  -6   6      102.99      103.55      7.73 o
   2  -6   6      194.96      221.44     11.50 o
   3  -6   6        0.00        4.27      3.14 o
   4  -6   6       11.62       13.66      4.62 o
  -4  -5   6       35.59       41.59      4.83 o
  -3  -5   6        5.68        4.99      1.94 o
  -2  -5   6      286.57      306.20     10.72 o
  -1  -5   6       65.34       70.39      8.92 o
   0  -5   6        4.33        4.15      2.58 o
   1  -5   6      171.34      157.66     12.43 o
   2  -5   6      557.54      572.75     19.30 o
   3  -5   6        0.22        3.37      3.44 o
   4  -5   6       74.05       99.24     12.71 o
   5  -5   6        4.89        8.86      4.55 o
  -5  -4   6       31.76       37.53      8.27 o
  -4  -4   6        3.40        1.47      3.05 o
  -3  -4   6       18.06       17.79      3.39 o
  -2  -4   6      783.50      829.30     17.11 o
  -1  -4   6        1.06        1.03      0.87 o
   0  -4   6       11.51       15.59      4.11 o
   1  -4   6        5.83        4.52      1.72 o
   2  -4   6      458.98      411.11     18.84 o
   3  -4   6       55.12       61.81      4.14 o
   4  -4   6        9.31       10.03      2.61 o
  -5  -3   6        1.42        7.85      4.44 o
  -4  -3   6       14.64       13.14      2.37 o
  -3  -3   6       38.35       37.24      6.29 o
  -2  -3   6       29.36       28.55      3.33 o
  -1  -3   6        0.25       -0.78      0.57 o
   0  -3   6       38.16       28.53     10.18 o
   1  -3   6       27.55       22.50      3.98 o
   2  -3   6       65.69       53.28      4.05 o
   3  -3   6       70.45       75.27      4.39 o
   4  -3   6       27.70       21.59      3.57 o
   5  -3   6       38.00       53.13      8.74 o
  -5  -2   6       56.85       73.20     10.02 o
  -4  -2   6       40.14       36.91      4.96 o
  -3  -2   6       60.31       60.39      5.62 o
  -2  -2   6        1.09        3.83      2.96 o
  -1  -2   6        4.26       11.21      1.92 o
   0  -2   6       24.49       24.55      2.64 o
   1  -2   6       26.15       29.60      4.31 o
   2  -2   6      162.31      160.09      9.88 o
   3  -2   6      789.84      820.21     15.57 o
   4  -2   6        0.27       -0.14      2.58 o
   5  -2   6       11.87       20.24      5.81 o
  -5  -1   6        9.82       12.20      4.25 o
  -4  -1   6        1.70        2.29      3.42 o
  -3  -1   6        5.25        3.76      1.70 o
  -2  -1   6       59.08       53.11      7.97 o
  -1  -1   6      146.10      148.01      6.88 o
   0  -1   6        0.22        0.82      1.05 o
   1  -1   6       72.95       72.91      6.67 o
   2  -1   6       54.67       47.44      5.04 o
   3  -1   6      177.05      174.88     14.21 o
   4  -1   6       17.86       17.78      4.96 o
   5  -1   6        0.67       -3.61      3.49 o
  -5   0   6        5.31       16.52      5.78 o
  -4   0   6       42.82       35.36      6.56 o
  -3   0   6       80.29       72.70      5.18 o
  -2   0   6       35.70       30.08      3.63 o
  -1   0   6       40.50       46.96      2.88 o
   0   0   6        7.46        8.55      2.90 o
   1   0   6      290.88      307.36     13.39 o
   2   0   6      274.84      277.13     11.40 o
   3   0   6       75.61       67.40      3.29 o
   4   0   6      224.17      227.56     14.80 o
   5   0   6       31.12       32.90      6.66 o
  -5   1   6        0.74        2.55      2.90 o
  -4   1   6       37.05       43.23      7.63 o
  -3   1   6       57.02       59.11      8.67 o
  -2   1   6       24.49       20.33      2.84 o
  -1   1   6       28.01       27.92      3.14 o
   0   1   6        8.24        5.78      2.03 o
   1   1   6      243.71      260.91     13.54 o
   2   1   6      320.13      332.21      9.80 o
   3   1   6        3.62        1.49      1.34 o
   4   1   6        0.05        0.40      1.29 o
   5   1   6        8.18        3.40      2.78 o
  -5   2   6       18.15       25.47      7.83 o
  -4   2   6        2.41        5.12      3.08 o
  -3   2   6       19.23       13.73      2.28 o
  -2   2   6       28.72       25.89      3.21 o
  -1   2   6       93.71       97.25      5.93 o
   0   2   6       99.03      110.61      5.86 o
   1   2   6       24.69       21.66      2.85 o
   2   2   6       24.74       31.38      2.52 o
   3   2   6        0.09       -0.99      0.96 o
   4   2   6        8.67        4.50      2.84 o
   5   2   6       36.45       31.37      8.41 o
  -4   3   6        0.66        4.29      3.58 o
  -3   3   6        9.45       10.22      2.15 o
  -2   3   6       73.81       55.33      4.61 o
  -1   3   6       13.24       11.11      1.56 o
   0   3   6       13.22       12.72      2.95 o
   1   3   6      232.55      250.53      9.63 o
   2   3   6      703.67      727.99     17.47 o
   3   3   6       76.36       69.76      4.35 o
   4   3   6       98.92      101.08      6.99 o
   5   3   6       46.24       39.38      8.90 o
  -4   4   6        0.88        4.18      3.30 o
  -3   4   6        0.00        0.67      1.39 o
  -2   4   6      115.57      109.09      6.59 o
  -1   4   6       13.22       16.74      4.18 o
   0   4   6        9.15        9.11      3.03 o
   1   4   6       20.05       18.23      2.92 o
   2   4   6      221.38      232.59     10.18 o
   3   4   6      641.57      677.35     17.96 o
   4   4   6        3.37        2.02      2.03 o
   5   4   6       20.52       27.16      7.51 o
  -4   5   6        1.71        1.41      2.67 o
  -3   5   6       16.20       12.40      2.54 o
  -2   5   6       34.06       34.52      4.05 o
  -1   5   6       24.57       23.77      4.38 o
   0   5   6       34.67       24.49      4.36 o
   1   5   6       20.12       18.40      4.10 o
   2   5   6       22.96       22.31      3.36 o
   3   5   6        0.54       -0.38      2.18 o
   4   5   6       21.24       19.82      3.44 o
   5   5   6       82.93       84.62     10.45 o
  -4   6   6       21.82       23.56      7.92 o
  -3   6   6       32.09       24.97      6.56 o
  -2   6   6      873.94      841.23     90.54 o
  -1   6   6       57.81       62.02      7.77 o
   0   6   6       15.94       22.53      4.43 o
   1   6   6      531.96      567.75     23.06 o
   2   6   6       33.82       29.80      3.27 o
   3   6   6       29.10       24.70      3.47 o
   4   6   6        6.77        8.07      2.71 o
   5   6   6        0.12        4.05      4.76 o
  -4   7   6        0.86        5.47      4.17 o
  -3   7   6       35.16       39.32      8.21 o
  -2   7   6       19.47       18.38      4.86 o
  -1   7   6        6.31        5.82      2.73 o
   0   7   6        0.63       -0.30      2.11 o
   1   7   6      158.37      152.71     12.41 o
   2   7   6       15.29       16.77      4.28 o
   3   7   6       15.22       12.49      2.83 o
   4   7   6        2.42        3.56      1.75 o
   5   7   6       13.17       12.86      3.65 o
  -3   8   6        0.34       -1.50      2.71 o
  -2   8   6      138.38      132.77     11.80 o
  -1   8   6      102.68      124.27     11.58 o
   0   8   6        1.12        1.49      1.76 o
   1   8   6       65.82       77.78     10.07 o
   2   8   6        0.17       -1.59      2.31 o
   3   8   6       89.12       90.15     10.55 o
   4   8   6       98.53      100.89      9.86 o
   5   8   6        3.64        1.53      3.59 o
  -3   9   6        8.81        3.67      4.18 o
  -2   9   6        2.83        5.59      2.66 o
  -1   9   6      192.66      204.46     15.73 o
   0   9   6       10.09       14.19      4.42 o
   1   9   6       58.79       54.79      8.31 o
   2   9   6      179.95      202.79     16.15 o
   3   9   6        0.00        0.54      1.80 o
   4   9   6       17.83       14.66      5.08 o
   5   9   6        0.00        1.85      4.02 o
  -2  10   6       19.90       17.28      5.43 o
  -1  10   6        1.60        2.06      2.82 o
   0  10   6       40.23       36.56      6.53 o
   1  10   6       68.01       74.92     10.10 o
   2  10   6       14.56       14.12      5.27 o
   3  10   6        0.02       -0.54      2.88 o
   4  10   6        0.95        1.45      2.00 o
  -1  11   6       73.00       68.64     10.02 o
   0  11   6        0.54       -0.10      3.60 o
   1  11   6        4.87        7.57      4.14 o
   2  11   6       14.12        9.57      3.88 o
   3  11   6        5.99        5.16      3.90 o
   4  11   6        0.61        4.23      3.16 o
  -1  12   6        1.34        2.97      3.75 o
   0  12   6       10.17       12.47      5.57 o
   1  12   6       25.52       37.14      8.11 o
   2  12   6       10.31       14.93      5.80 o
   3  12   6        0.53        4.47      4.20 o
   0  13   6       17.32       16.16      6.30 o
   1  13   6       25.85       29.92      8.54 o
   2  13   6       72.30       87.92     13.78 o
   3  13   6       13.87        7.84      4.00 o
  -1 -11   7        2.57        3.12      3.75 o
  -2 -10   7        6.21        3.79      2.93 o
  -1 -10   7        0.02        2.52      2.25 o
   0 -10   7       13.92       11.06      5.74 o
   1 -10   7        4.97        2.73      3.33 o
   2 -10   7       11.22       10.07      6.55 o
  -2  -9   7       42.96       44.11      9.22 o
  -1  -9   7        0.22        0.12      2.85 o
   0  -9   7        3.44        3.19      2.47 o
   1  -9   7       13.44       13.27      5.12 o
   2  -9   7       17.13       15.02      3.18 o
  -3  -8   7        2.27        3.49      2.45 o
  -2  -8   7        4.33       -0.54      2.47 o
  -1  -8   7       75.29       76.50     10.86 o
   0  -8   7        7.71        7.19      3.29 o
   1  -8   7       10.86       12.11      3.30 o
   2  -8   7        6.68       10.84      2.69 o
  -4  -7   7       47.64       48.99      9.68 o
  -3  -7   7        1.10       -4.34      3.07 o
  -2  -7   7       39.36       43.01      8.37 o
  -1  -7   7       65.34       60.67      9.35 o
   0  -7   7        9.50        6.92      2.76 o
   1  -7   7       14.14       16.51      3.21 o
   2  -7   7       19.40       19.18      3.54 o
   3  -7   7       20.54       18.47      5.89 o
  -4  -6   7       83.02       97.77     12.98 o
  -3  -6   7        0.07        0.07      2.91 o
  -2  -6   7        5.60       -0.50      2.73 o
  -1  -6   7       50.39       55.55      7.93 o
   0  -6   7        0.13       -0.95      2.05 o
   1  -6   7       11.96       11.33      3.15 o
   2  -6   7       72.07       83.30      7.46 o
   3  -6   7       23.89       26.46      6.44 o
   4  -6   7        3.98       -0.04      1.78 o
  -4  -5   7       62.25       76.63     11.14 o
  -3  -5   7       55.65       71.47     10.14 o
  -2  -5   7       43.12       48.12      7.77 o
  -1  -5   7       51.25       48.02      7.50 o
   0  -5   7        3.21       -1.76      2.41 o
   1  -5   7      215.64      217.97     15.56 o
   2  -5   7      225.64      238.18     11.48 o
   3  -5   7       87.06       82.00     10.91 o
   4  -5   7        0.19        2.11      2.92 o
  -5  -4   7        2.74        1.95      2.69 o
  -4  -4   7        1.71        4.31      2.29 o
  -3  -4   7      569.00      624.08     17.98 o
  -2  -4   7       34.86       35.79      3.92 o
  -1  -4   7        0.21        1.21      2.72 o
   0  -4   7        7.92        3.51      2.93 o
   1  -4   7        3.27        1.24      0.68 o
   2  -4   7        5.61        4.61      1.48 o
   3  -4   7        4.53        4.73      1.98 o
   4  -4   7       12.00       11.31      4.20 o
  -5  -3   7        4.95       11.42      5.29 o
  -4  -3   7       20.85       26.44      4.41 o
  -3  -3   7      168.04      177.96      9.67 o
  -2  -3   7       22.12       25.22      3.28 o
  -1  -3   7       80.88       89.84      9.84 o
   0  -3   7       17.11       14.32      4.38 o
   1  -3   7       15.71       16.47      4.35 o
   2  -3   7       32.29       31.35      5.30 o
   3  -3   7       55.47       61.50      4.22 o
   4  -3   7        1.49        1.36      1.17 o
  -5  -2   7       12.13       16.56      5.40 o
  -4  -2   7        7.03        6.52      2.47 o
  -3  -2   7        5.08        2.03      2.05 o
  -2  -2   7      622.97      625.30     16.47 o
  -1  -2   7      289.91      308.57     17.42 o
   0  -2   7        0.47        0.54      1.01 o
   1  -2   7       87.84      110.22      9.66 o
   2  -2   7      392.56      418.13     17.42 o
   3  -2   7       43.96       44.47      4.74 o
   4  -2   7        0.05        1.19      3.78 o
   5  -2   7        9.05       13.99      4.52 o
  -5  -1   7        1.48        3.79      3.30 o
  -4  -1   7        8.08       11.57      4.93 o
  -3  -1   7       36.04       37.16      4.71 o
  -2  -1   7       87.46       90.59      6.36 o
  -1  -1   7      319.30      319.24     17.27 o
   0  -1   7      142.12      150.61     11.44 o
   1  -1   7       79.52       87.13      8.35 o
   2  -1   7       48.67       55.88      6.13 o
   3  -1   7       28.97       27.86      3.73 o
   4  -1   7       11.71       10.14      1.87 o
   5  -1   7       22.09       22.41      6.02 o
  -5   0   7        5.84       12.95      6.15 o
  -4   0   7      116.85      114.39     12.72 o
  -3   0   7       85.02       68.29      6.54 o
  -2   0   7       25.37       19.19      3.35 o
  -1   0   7       36.33       31.26      3.81 o
   0   0   7       22.29       27.98      4.86 o
   1   0   7       15.93       23.34      4.43 o
   3   0   7        0.13       -1.04      2.73 o
   4   0   7      155.75      151.25     10.12 o
   5   0   7       10.65       11.09      4.17 o
  -4   1   7        9.97        6.59      2.90 o
  -3   1   7       83.01       66.03      5.15 o
  -2   1   7       49.17       44.52      5.38 o
  -1   1   7       72.56       60.34     10.35 o
   1   1   7      187.37      208.34     12.99 o
   2   1   7       73.07       71.79      7.79 o
   3   1   7      110.64      122.87     10.40 o
   4   1   7       21.49       16.06      2.30 o
   5   1   7        1.53       -4.77      4.03 o
  -4   2   7        0.05       -6.49      4.40 o
  -3   2   7      288.77      256.79     10.35 o
  -2   2   7        1.00        1.50      1.28 o
  -1   2   7       93.85      108.14      9.29 o
   0   2   7      220.01      224.69      8.84 o
   1   2   7      200.39      202.64      9.10 o
   2   2   7      150.43      165.29      8.74 o
   3   2   7       17.90       10.33      2.89 o
   4   2   7        7.06        6.13      5.57 o
   5   2   7       45.13       41.94      9.24 o
  -4   3   7        0.90       -1.93      2.68 o
  -3   3   7      110.94       97.29      8.32 o
  -2   3   7      177.61      162.07     14.44 o
  -1   3   7        3.18        3.73      1.40 o
   0   3   7      112.36      115.91      6.43 o
   1   3   7       51.75       45.06      4.34 o
   2   3   7       92.38       89.54      6.46 o
   3   3   7        4.35        0.95      1.88 o
   4   3   7        0.20        3.91      2.62 o
   5   3   7       37.43       31.70      8.72 o
  -4   4   7       76.83       58.06     11.04 o
  -3   4   7       20.31       20.74      3.39 o
  -2   4   7      103.70      107.04      8.90 o
  -1   4   7       22.38       20.59      2.59 o
   0   4   7       20.80       22.16      2.92 o
   1   4   7      113.23      119.93      7.18 o
   2   4   7      242.47      256.83     11.21 o
   3   4   7      224.29      238.78     17.49 o
   4   4   7       12.80       15.47      3.02 o
   5   4   7        4.47        4.92      4.77 o
  -4   5   7        2.23       -1.27      2.28 o
  -3   5   7        0.88        3.78      3.60 o
  -2   5   7      468.35      429.43     33.17 o
  -1   5   7        1.06        2.69      1.60 o
   0   5   7      115.72      135.83     11.27 o
   1   5   7        6.11        7.83      2.13 o
   2   5   7       86.58       84.32      6.61 o
   3   5   7      267.58      274.35     12.38 o
   4   5   7        0.25        2.11      1.89 o
   5   5   7        0.00        2.06      2.03 o
  -4   6   7        4.60        4.49      4.71 o
  -3   6   7        0.75       -1.63      1.84 o
  -2   6   7       20.80       20.42      3.34 o
  -1   6   7       20.72       17.55      3.95 o
   0   6   7       87.43      103.97     10.34 o
   1   6   7      170.60      181.04     13.41 o
   2   6   7       10.50        7.86      2.49 o
   3   6   7       16.78       14.58      2.81 o
   4   6   7       22.73       18.78      3.53 o
   5   6   7       27.99       23.03      5.23 o
  -3   7   7       31.55       26.01      6.93 o
  -2   7   7       51.43       40.88      6.64 o
  -1   7   7       35.18       29.65      4.86 o
   0   7   7        0.48       -0.46      2.47 o
   1   7   7        2.37        1.49      2.12 o
   2   7   7        7.35        5.75      2.70 o
   3   7   7       19.48       12.92      4.03 o
   4   7   7        9.03        7.74      2.64 o
   5   7   7       25.76       22.73      8.70 o
  -3   8   7       37.05       35.10      8.45 o
  -2   8   7        5.56        0.41      2.31 o
  -1   8   7       90.06       87.81      9.85 o
   0   8   7        7.81        6.19      3.18 o
   1   8   7      234.01      243.29     17.26 o
   2   8   7       15.92       11.56      3.24 o
   3   8   7        4.95        3.30      2.17 o
   4   8   7       34.03       32.84     10.40 o
   5   8   7       13.49       14.90      5.89 o
  -2   9   7        0.50        5.89      3.35 o
  -1   9   7       65.84       66.08      9.15 o
   0   9   7        0.01       -0.53      2.22 o
   1   9   7        1.60        5.25      4.01 o
   2   9   7      243.04      273.25     19.31 o
   3   9   7       30.24       29.71      6.74 o
   4   9   7       20.53       19.81      3.69 o
  -2  10   7       25.63       26.06      5.89 o
  -1  10   7       69.24       53.55      8.73 o
   0  10   7       59.59       71.50     10.01 o
   1  10   7       26.31       33.91      7.33 o
   2  10   7        7.35        8.04      4.17 o
   3  10   7        0.41        3.68      2.87 o
   4  10   7       63.16       53.10      6.89 o
  -2  11   7        2.12        1.24      3.21 o
  -1  11   7        2.84        5.23      4.37 o
   0  11   7      328.75      385.63     24.45 o
   1  11   7        0.00        7.75      4.28 o
   2  11   7        6.77        6.05      4.57 o
   3  11   7       21.14       20.65      5.75 o
   4  11   7       12.98       14.74      4.47 o
  -1  12   7        0.93        6.63      3.45 o
   0  12   7       59.10       66.98     10.77 o
   1  12   7       96.20      113.92     13.84 o
   2  12   7       19.81       16.86      4.60 o
   3  12   7       88.16      105.93     13.80 o
   0  13   7       13.20       16.51      5.87 o
   1  13   7      137.30      180.10     18.75 o
  -1 -10   8       16.69       22.93      6.89 o
   1 -10   8        0.31        3.26      3.75 o
  -1  -9   8        0.05       -1.38      2.58 o
   0  -9   8        0.78       -0.41      1.57 o
   1  -9   8       45.61       67.84      8.99 o
   2  -9   8       14.95       27.07      6.82 o
  -2  -8   8       87.48       98.83     13.14 o
  -1  -8   8       58.68       54.40      9.72 o
   0  -8   8        1.36       -0.67      5.88 o
   1  -8   8       12.83       12.73      3.84 o
   2  -8   8        6.07        7.49      2.93 o
  -3  -7   8       20.40       22.08      6.14 o
  -2  -7   8       21.54       25.76      6.34 o
  -1  -7   8       13.90       12.78      4.78 o
   0  -7   8       22.57       16.17      6.52 o
   1  -7   8        1.79        3.64      2.25 o
   2  -7   8        0.04        2.35      2.98 o
   3  -7   8        9.06        6.13      3.37 o
  -4  -6   8       20.23       30.60      7.59 o
  -3  -6   8        7.71        3.16      2.78 o
  -2  -6   8       21.11       16.50      5.04 o
  -1  -6   8       68.43       57.44      9.13 o
   0  -6   8       43.28       35.45      6.92 o
   1  -6   8        8.32        6.60      2.77 o
   2  -6   8        9.93       11.43      2.69 o
   3  -6   8       30.49       33.74      7.72 o
  -4  -5   8       23.91       14.10      4.61 o
  -3  -5   8        0.42       -3.71      4.62 o
  -2  -5   8        8.66       12.39      4.00 o
  -1  -5   8      227.38      253.40     18.29 o
   0  -5   8       81.16       69.91      9.21 o
   1  -5   8        0.14       -0.91      1.61 o
   2  -5   8       32.51       33.92      4.57 o
   3  -5   8       26.67       27.85      6.34 o
   4  -5   8        0.50       -0.72      2.47 o
  -4  -4   8       58.86       67.91      9.96 o
  -3  -4   8        1.06        0.32      1.24 o
  -2  -4   8       27.96       27.98      6.62 o
  -1  -4   8      114.84      116.97     11.98 o
   0  -4   8       22.70       17.56      5.40 o
   1  -4   8        0.56       -1.87      3.27 o
   2  -4   8      126.27      137.70     11.52 o
   3  -4   8       22.30       29.20      6.87 o
   4  -4   8       40.21       42.90      8.09 o
  -4  -3   8        0.69        1.30      2.34 o
  -3  -3   8        3.72        1.73      1.47 o
  -2  -3   8       46.40       46.43      4.59 o
  -1  -3   8        9.09       13.59      2.91 o
   0  -3   8       50.34       42.19      6.85 o
   1  -3   8       22.90       18.28      4.04 o
   2  -3   8      101.62       78.18     16.03 o
   3  -3   8      309.70      308.99     12.96 o
   4  -3   8        9.85       10.92      4.28 o
  -4  -2   8        4.16        1.43      2.74 o
  -3  -2   8       37.64       36.95      4.76 o
  -2  -2   8      463.43      447.52     20.78 o
  -1  -2   8       83.07       96.86     10.14 o
   0  -2   8       15.01       15.78      4.10 o
   1  -2   8        3.50       -0.12      1.89 o
   2  -2   8       18.66       21.40      3.96 o
   3  -2   8       12.80       10.56      2.57 o
   4  -2   8       22.97       18.75      3.61 o
   5  -2   8        1.26        1.25      2.42 o
  -4  -1   8       22.47       12.96      4.88 o
  -3  -1   8       39.36       32.66      4.54 o
  -2  -1   8       45.20       36.57      4.34 o
  -1  -1   8       12.65       13.68      3.29 o
   0  -1   8       93.02       94.46      9.88 o
   1  -1   8       19.38       17.09      4.20 o
   2  -1   8      191.20      195.70     12.69 o
   4  -1   8        7.36        5.30      1.48 o
   5  -1   8        0.06       -2.82      3.30 o
  -4   0   8       31.24       21.74      5.78 o
  -3   0   8       17.62       19.33      3.51 o
  -2   0   8       22.70       19.05      2.84 o
  -1   0   8      623.45      647.98     26.26 o
   0   0   8        0.58        0.25      2.40 o
   1   0   8       66.92       70.63      8.20 o
   3   0   8      216.54      219.98     15.30 o
   4   0   8      352.55      374.69     18.33 o
   5   0   8        9.54        2.64      1.88 o
  -4   1   8        2.82        2.11      3.23 o
  -3   1   8        6.37        4.14      4.60 o
  -2   1   8        0.75       -0.67      3.09 o
  -1   1   8      421.03      423.97     19.79 o
   0   1   8       94.68       93.43      9.05 o
   1   1   8       52.45       53.76      7.21 o
   2   1   8        4.05        1.19      1.89 o
   3   1   8       38.64       36.14      5.93 o
   4   1   8        5.09        4.92      3.48 o
   5   1   8       11.44       13.85      5.28 o
  -4   2   8        4.37        0.23      3.56 o
  -3   2   8       37.67       33.12      4.12 o
  -2   2   8       14.18       16.18      2.90 o
  -1   2   8        2.60        0.84      2.26 o
   0   2   8       67.20       55.96      7.00 o
   1   2   8        1.23        0.78      1.27 o
   2   2   8       60.53       66.72      8.17 o
   3   2   8       40.12       28.59      5.37 o
   4   2   8      151.08      158.26     12.83 o
   5   2   8       19.97       21.12      6.81 o
  -4   3   8        0.83        0.25      1.76 o
  -3   3   8       12.66       10.56      2.39 o
  -2   3   8       66.07       65.96      5.79 o
  -1   3   8      115.85      128.40      6.61 o
   0   3   8      574.52      589.95     15.65 o
   1   3   8       51.76       51.42      5.01 o
   2   3   8      177.64      206.00     10.46 o
   3   3   8       89.78       90.27      7.16 o
   4   3   8       11.72       11.98      5.37 o
   5   3   8       17.56       15.79      6.17 o
  -4   4   8        4.10        2.70      2.90 o
  -3   4   8        0.99       -2.50      2.32 o
  -2   4   8      178.06      147.70     21.67 o
  -1   4   8        4.55        4.64      1.45 o
   0   4   8       88.36       88.93      6.19 o
   1   4   8        0.02        1.65      1.74 o
   2   4   8       36.38       34.84      4.42 o
   3   4   8      329.87      341.01     14.36 o
   4   4   8       35.19       31.22      5.31 o
   5   4   8        2.66        6.28      4.16 o
  -4   5   8       15.66       13.56      5.70 o
  -3   5   8       39.94       19.01      6.67 o
  -2   5   8        1.27        3.25      3.30 o
  -1   5   8       85.64       89.51      9.53 o
   0   5   8        4.19        1.14      1.28 o
   1   5   8       13.12       16.30      3.15 o
   2   5   8       24.15       24.07      3.58 o
   3   5   8        6.62        7.79      2.70 o
   4   5   8        0.00       -1.21      2.15 o
   5   5   8        9.76        7.91      3.42 o
  -3   6   8       43.33       33.32      8.52 o
  -2   6   8       22.20       14.82      4.13 o
  -1   6   8      137.22      158.94     13.02 o
   0   6   8        0.33        3.16      3.27 o
   1   6   8       20.03       18.77      3.30 o
   2   6   8       55.09       54.74      5.85 o
   3   6   8       67.55       70.87      6.90 o
   4   6   8      113.98      116.81     10.24 o
   5   6   8        1.58       -4.83      3.36 o
  -3   7   8        1.78       -1.50      3.11 o
  -2   7   8       33.91       38.79      6.29 o
  -1   7   8      459.23      467.27     23.27 o
   0   7   8       37.71       34.99      6.67 o
   1   7   8       38.11       36.04      5.94 o
   2   7   8      188.67      197.51     11.19 o
   3   7   8        0.56        0.29      2.61 o
   4   7   8       10.68        6.13      5.17 o
   5   7   8        4.13        4.78      4.15 o
  -3   8   8       13.09        4.99      3.75 o
  -2   8   8        3.89        6.02      3.35 o
  -1   8   8       20.00       19.79      4.21 o
   0   8   8        0.99        1.11      2.43 o
   1   8   8       11.72        6.49      3.01 o
   2   8   8       25.93       19.77      4.53 o
   3   8   8        0.20       -0.17      2.78 o
   4   8   8        0.53       -1.70      3.92 o
  -2   9   8        2.90        0.31      3.52 o
  -1   9   8        0.01       -2.36      3.16 o
   0   9   8        5.13        8.34      2.85 o
   1   9   8       19.63       21.87      5.23 o
   2   9   8        0.91       -5.94      3.96 o
   3   9   8        0.18       -1.16      3.25 o
   4   9   8        4.90        3.11      3.67 o
  -2  10   8        1.99        5.79      3.79 o
  -1  10   8        7.40        4.66      2.67 o
   0  10   8       11.65       17.50      4.02 o
   1  10   8        0.13       -2.15      2.78 o
   2  10   8      152.36      164.06     16.06 o
   3  10   8       38.55       44.04      8.03 o
   4  10   8        1.84        2.12      5.06 o
  -2  11   8        1.83        3.51      2.19 o
  -1  11   8        9.64       15.12      5.18 o
   0  11   8       18.43       23.29      6.40 o
   1  11   8        2.22        8.11      2.78 o
   2  11   8        0.53       -1.02      2.56 o
   3  11   8       23.81       23.25      6.30 o
   4  11   8        2.33       -2.10      3.06 o
  -2  12   8        4.26        3.08      2.44 o
  -1  12   8        2.96        9.52      3.79 o
   0  12   8       13.21       14.94      6.27 o
   1  12   8        1.50        0.86      2.99 o
   2  12   8       18.98       16.29      6.43 o
   3  12   8        0.05       -4.72      3.17 o
  -1  -9   9       34.22       36.32      8.23 o
   0  -9   9        3.66        5.27      2.66 o
   1  -9   9        9.88        5.77      3.46 o
  -1  -8   9        5.52        5.42      5.23 o
   0  -8   9        1.53        2.97      3.37 o
   1  -8   9       31.69       43.03      6.24 o
   2  -8   9       17.74       21.60      5.61 o
  -2  -7   9        1.99       -0.22      4.68 o
  -1  -7   9        6.52        7.95      3.14 o
   0  -7   9       66.30       77.34     11.07 o
   1  -7   9        0.72        0.32      2.53 o
   2  -7   9       49.35       52.51      6.65 o
  -3  -6   9       20.96       27.35      5.65 o
  -2  -6   9       52.77       55.67     10.04 o
  -1  -6   9       17.63       16.11      4.64 o
   0  -6   9       88.55       84.42     11.48 o
   1  -6   9        0.01        2.97      3.01 o
   2  -6   9       51.31       61.02      6.82 o
   3  -6   9       45.56       49.72      9.64 o
  -4  -5   9       36.75       23.70      6.40 o
  -3  -5   9       27.32       26.72      6.53 o
  -2  -5   9        8.54       12.41      5.15 o
  -1  -5   9      105.30       90.75     11.39 o
   0  -5   9       77.27       83.64     10.77 o
   1  -5   9       37.83       44.56      8.06 o
   2  -5   9        3.21        1.01      1.41 o
   3  -5   9       67.12       60.32     10.28 o
   4  -5   9        6.88       13.63      4.86 o
  -4  -4   9        7.42        7.74      3.71 o
  -3  -4   9       49.85       47.73      8.52 o
  -2  -4   9       54.29       66.41      9.71 o
  -1  -4   9       93.26      102.60     11.95 o
   0  -4   9       16.27       15.17      4.66 o
   1  -4   9        0.58        2.71      3.06 o
   2  -4   9        0.11       -1.00      3.13 o
   3  -4   9      189.19      200.72     17.71 o
   4  -4   9        0.47       -2.16      2.42 o
  -4  -3   9       28.41       31.99      7.04 o
  -3  -3   9       72.89       82.01      7.14 o
  -2  -3   9       28.44       24.03      3.79 o
  -1  -3   9       32.34       32.59      6.12 o
   0  -3   9        0.30        2.53      2.91 o
   1  -3   9        0.01       -2.97      1.98 o
   2  -3   9        0.21        2.12      1.99 o
   3  -3   9       25.34       23.78      6.15 o
   4  -3   9        6.06        3.38      2.65 o
  -4  -2   9        3.16        5.38      3.73 o
  -3  -2   9       35.46       25.86      9.11 o
  -2  -2   9      572.16      527.01     44.20 o
  -1  -2   9      246.75      269.34     18.26 o
   0  -2   9       11.27       11.26      3.12 o
   1  -2   9        1.52        3.53      3.31 o
   2  -2   9       20.54       17.03      4.24 o
   3  -2   9      146.10      129.35      8.64 o
   4  -2   9        5.09        3.71      2.29 o
  -4  -1   9        0.12        1.33      2.98 o
  -3  -1   9       48.35       47.62      4.46 o
  -2  -1   9       95.80       86.62     12.35 o
  -1  -1   9      172.06      174.72     14.38 o
   0  -1   9      111.95      120.12     11.73 o
   1  -1   9        8.15        6.17      3.24 o
   2  -1   9        5.83        7.58      3.15 o
   4  -1   9       18.19       16.20      2.72 o
   5  -1   9        0.19       -6.82      5.27 o
  -4   0   9       22.42       14.35      5.59 o
  -3   0   9       13.15       12.19      3.07 o
  -2   0   9        0.10       -0.21      1.16 o
  -1   0   9       87.46      100.05     10.81 o
   0   0   9        2.60        1.76      2.40 o
   1   0   9       18.14       14.93      4.24 o
   3   0   9       68.42       66.11      9.01 o
   4   0   9       66.44       67.59      5.78 o
   5   0   9        0.94       -1.98      3.24 o
  -4   1   9       18.03       14.90      6.33 o
  -3   1   9       13.59       12.12      2.93 o
  -2   1   9       81.68       61.50     16.44 o
  -1   1   9      231.37      231.52     15.79 o
   0   1   9        7.34        5.31      2.66 o
   1   1   9        3.25        4.05      1.81 o
   2   1   9       18.40       13.37      3.82 o
   3   1   9       22.05       20.29      4.17 o
   4   1   9       81.31       85.32      7.34 o
   5   1   9       10.87       11.67      5.14 o
  -4   2   9        5.70        6.53      3.29 o
  -3   2   9      110.34       71.94     10.40 o
  -2   2   9       89.28       75.11      6.53 o
  -1   2   9        0.00       -2.16      2.44 o
   0   2   9       48.27       52.52      7.40 o
   1   2   9        5.97        5.69      2.36 o
   2   2   9       26.14       27.20      6.33 o
   3   2   9        6.55        5.85      2.95 o
   4   2   9        8.45        1.19      4.12 o
   5   2   9      140.24      136.91     16.63 o
  -4   3   9        3.11       11.84      4.82 o
  -3   3   9       19.79        9.89      4.17 o
  -2   3   9        4.08        2.59      2.57 o
  -1   3   9        3.02        4.93      2.60 o
   0   3   9       51.26       56.44      5.19 o
   1   3   9       14.47       13.44      2.77 o
   2   3   9       87.33       96.03     10.63 o
   3   3   9        0.11        4.25      2.72 o
   4   3   9       12.09       11.04      4.23 o
   5   3   9       15.48       14.75      6.92 o
  -4   4   9       18.38       12.09      6.94 o
  -3   4   9       27.36       20.17      6.59 o
  -2   4   9      327.68      286.44     45.26 o
  -1   4   9      121.06      125.59      7.17 o
   0   4   9        0.00        0.89      1.42 o
   1   4   9       11.95       14.07      3.14 o
   2   4   9       16.83       17.83      3.37 o
   3   4   9        2.83        0.41      2.31 o
   4   4   9       86.15       78.74      7.69 o
   5   4   9       54.05       45.01     10.58 o
  -3   5   9        8.19        6.75      5.08 o
  -2   5   9       19.80       13.69      3.93 o
  -1   5   9        6.61        8.22      2.37 o
   0   5   9        3.09        2.78      2.16 o
   1   5   9      122.22      121.74      8.38 o
   2   5   9       11.00       14.58      3.79 o
   3   5   9       40.14       37.44      5.45 o
   4   5   9      109.98      108.01      8.99 o
  -3   6   9       28.57        9.15      5.38 o
  -2   6   9        6.69        8.11      2.02 o
  -1   6   9       18.46       14.36      7.11 o
   0   6   9       23.95       25.28      3.69 o
   1   6   9        0.55       -2.19      1.86 o
   2   6   9        9.56       10.01      2.40 o
   3   6   9      280.89      289.28     14.36 o
   4   6   9       46.09       50.35      6.69 o
  -3   7   9       28.08       19.12      6.93 o
  -2   7   9       41.84       41.87      6.88 o
  -1   7   9      194.36      190.07     15.46 o
   0   7   9        4.19        4.12      3.14 o
   1   7   9       11.26       10.42      2.95 o
   2   7   9      220.99      228.72     12.44 o
   3   7   9       16.24       13.95      5.85 o
   4   7   9        5.55        0.74      2.95 o
  -2   8   9        0.00       -1.06      1.97 o
  -1   8   9      164.98      162.01     14.63 o
   0   8   9       26.27       22.93      5.20 o
   1   8   9        1.68        0.94      2.08 o
   2   8   9       56.92       54.86      6.38 o
   3   8   9        3.25        1.50      2.73 o
   4   8   9        2.33        0.70      3.95 o
  -2   9   9        0.00        1.95      2.45 o
  -1   9   9       45.42       56.47      9.32 o
   0   9   9       17.34       10.89      2.48 o
   1   9   9        0.07        3.32      4.12 o
   2   9   9       12.15        8.79      2.65 o
   3   9   9       39.99       40.69      5.65 o
   4   9   9       17.91       16.80      3.35 o
  -2  10   9       19.21       24.69      6.29 o
  -1  10   9       11.09       19.34      6.14 o
   0  10   9        1.25       -3.92      3.85 o
   1  10   9       23.83       23.01      6.38 o
   2  10   9        8.12       11.42      2.78 o
   3  10   9        6.60        3.57      7.61 o
   4  10   9       15.80       13.41      4.72 o
  -2  11   9        1.08       -3.71      4.21 o
  -1  11   9        0.59       -0.40      2.20 o
   0  11   9       34.95       34.84      7.14 o
   1  11   9        0.00       -5.61      5.02 o
   2  11   9        1.04       -3.36      4.32 o
   3  11   9       13.41       12.64      8.55 o
  -1  12   9        4.38       11.60      5.57 o
   0  12   9        9.10       10.83      6.12 o
   1  12   9       15.20        5.80      2.80 o
   2  12   9        1.37       -4.81      4.24 o
   0  -8  10       17.12        8.06      5.69 o
   1  -8  10       21.64       27.83      7.51 o
  -1  -7  10       51.00       42.43      9.25 o
   0  -7  10       33.64       32.39      7.45 o
   1  -7  10       26.19       30.37      5.47 o
   2  -7  10       41.97       50.68      9.64 o
  -2  -6  10        2.91        3.13      3.76 o
  -1  -6  10        8.12       -1.14      3.92 o
   0  -6  10       13.89       13.21      5.56 o
   1  -6  10        0.92        1.30      3.17 o
   2  -6  10        3.10        3.17      3.07 o
  -3  -5  10        6.11       16.25      5.22 o
  -2  -5  10        5.71        4.07      4.83 o
  -1  -5  10        0.85        5.72      4.29 o
   0  -5  10        0.00       -1.00      3.60 o
   1  -5  10       14.67       12.67      4.79 o
   2  -5  10        2.21        0.16      2.05 o
   3  -5  10        1.06       -0.97      1.92 o
  -3  -4  10       13.17       14.39      4.34 o
  -2  -4  10        8.02       15.97      5.28 o
  -1  -4  10       32.22       30.84      6.86 o
   0  -4  10      182.58      172.18     16.12 o
   1  -4  10       11.62        3.78      2.41 o
   2  -4  10       12.30       12.37      4.54 o
   3  -4  10       16.81       19.75      6.37 o
   4  -4  10       19.92       22.90      7.01 o
  -4  -3  10        3.32       -2.08      4.24 o
  -3  -3  10        9.54        3.53      2.92 o
  -2  -3  10        2.27        0.92      1.98 o
  -1  -3  10       10.36        5.14      2.06 o
   0  -3  10       55.40       42.36      7.76 o
   1  -3  10       14.94       11.16      4.22 o
   2  -3  10        1.98       -1.10      2.68 o
   3  -3  10       48.16       38.96      7.63 o
   4  -3  10       71.17       57.21      9.60 o
  -3  -2  10        4.35        8.31      2.74 o
  -2  -2  10        2.95       -0.16      3.02 o
  -1  -2  10       65.86       66.66      9.59 o
   0  -2  10       16.91       22.93      4.98 o
   1  -2  10       11.20        4.75      1.86 o
   2  -2  10        8.68        5.59      3.43 o
   4  -2  10      131.64      113.05     13.20 o
  -4  -1  10        0.76        6.33      4.74 o
  -3  -1  10        9.25        9.12      4.04 o
  -2  -1  10       71.16       73.44     10.23 o
  -1  -1  10        1.69        0.60      2.52 o
   0  -1  10      141.35      161.64     14.72 o
   1  -1  10      161.15      146.08     13.70 o
   2  -1  10       13.09        6.63      3.78 o
   4  -1  10        2.96        0.81      1.33 o
  -4   0  10        2.25        0.54      2.88 o
  -3   0  10       20.29       14.24      5.88 o
  -2   0  10       47.72       43.50      7.43 o
  -1   0  10      583.79      636.44     29.30 o
   0   0  10      221.41      235.56     17.65 o
   1   0  10        0.03       -0.03      1.78 o
   2   0  10        4.50        6.10      4.23 o
   3   0  10       55.79       55.09      8.72 o
   4   0  10        2.37        3.76      1.47 o
   5   0  10        9.26        6.85      3.97 o
  -4   1  10        9.61        8.05      4.23 o
  -3   1  10       22.50       20.89      6.17 o
  -2   1  10       97.66       95.15     10.92 o
  -1   1  10       79.51       65.85     10.15 o
   0   1  10       51.12       42.93      9.25 o
   1   1  10       21.23       17.15      5.19 o
   2   1  10      148.22      171.83     15.15 o
   3   1  10       25.13       25.19      6.52 o
   4   1  10       58.31       42.42      7.26 o
   5   1  10       29.56       29.08      7.62 o
  -4   2  10       25.17       26.64      7.60 o
  -3   2  10        3.32        2.63      4.24 o
  -2   2  10       46.37       46.43      8.69 o
  -1   2  10       94.74       88.24     10.31 o
   0   2  10      451.44      473.51     24.62 o
   1   2  10        2.21        2.48      2.21 o
   2   2  10        2.30       -2.71      5.59 o
   3   2  10        0.47       -0.19      1.97 o
   4   2  10       39.12       32.04      9.05 o
   5   2  10       14.62       12.78      5.53 o
  -3   3  10        0.97        1.63      2.42 o
  -2   3  10       56.14       51.76      7.94 o
  -1   3  10        5.81        4.41      2.60 o
   0   3  10      818.63      885.42     33.12 o
   1   3  10       13.15       12.41      4.13 o
   2   3  10       53.61       49.06      7.90 o
   3   3  10       12.43        7.45      4.65 o
   4   3  10       71.71       71.04     10.51 o
  -3   4  10        0.96        3.76      3.77 o
  -2   4  10        4.30        0.13      2.83 o
  -1   4  10      276.84      283.52     18.66 o
   0   4  10        0.91        3.08      3.38 o
   1   4  10      602.79      662.55     20.00 o
   2   4  10       38.91       39.50      5.20 o
   3   4  10       89.17       82.73      7.86 o
   4   4  10        0.69        1.29      2.65 o
  -3   5  10       25.06       19.21      6.52 o
  -2   5  10       75.88       61.62      9.15 o
  -1   5  10       50.87       49.24      5.02 o
   0   5  10        1.56        1.15      2.22 o
   1   5  10      121.81      120.99      8.79 o
   2   5  10        0.15       -2.01      1.46 o
   3   5  10       28.30       22.92      4.49 o
   4   5  10       10.49       13.97      3.92 o
  -3   6  10        4.67        8.32      4.35 o
  -2   6  10        6.00        7.46      4.13 o
  -1   6  10        0.01        0.60      1.83 o
   0   6  10        0.02       -0.84      1.37 o
   1   6  10       15.72       14.31      3.29 o
   2   6  10       59.11       57.98      6.57 o
   3   6  10       12.36        8.85      2.88 o
   4   6  10       16.61       11.57      3.28 o
  -2   7  10       24.78       20.45      4.26 o
  -1   7  10      238.51      241.87     11.53 o
   0   7  10       30.15       25.15      5.53 o
   1   7  10       14.50       15.86      3.63 o
   2   7  10       23.32       27.59      5.17 o
   3   7  10      159.32      179.25     12.40 o
   4   7  10        0.51       -3.24      2.16 o
  -2   8  10       22.20       18.61      4.65 o
  -1   8  10        0.00       -3.15      2.10 o
   0   8  10       74.14       70.76      6.89 o
   1   8  10        1.65        4.70      2.54 o
   2   8  10       23.13       25.64      5.97 o
   3   8  10        1.73        1.54      2.69 o
   4   8  10       98.73       84.79     10.76 o
  -2   9  10        4.05        7.26      3.24 o
  -1   9  10        3.06        2.69      3.86 o
   0   9  10      178.27      188.10     16.81 o
   1   9  10        3.08       -0.14      1.73 o
   2   9  10       18.32       22.60      4.28 o
   3   9  10       89.60       88.16      9.39 o
   4   9  10       15.37       11.80      4.67 o
  -2  10  10       34.46       50.29      9.26 o
  -1  10  10       18.96       25.44      6.73 o
   0  10  10        5.93        5.45      3.06 o
   1  10  10       37.84       45.13      8.57 o
   2  10  10        6.53        6.76      3.01 o
   3  10  10        9.41        7.25      4.98 o
   4  10  10        7.91       11.17      4.76 o
  -1  11  10        0.20       -0.45      2.55 o
   0  11  10        0.79        0.28      3.92 o
   1  11  10       18.72       26.07      7.46 o
   2  11  10       16.06       18.00      5.06 o
   0  -7  11       52.92       71.90     11.65 o
   1  -7  11        7.36       16.44      6.17 o
  -1  -6  11       29.69       44.75      9.90 o
   0  -6  11        0.39        3.84      4.42 o
   1  -6  11       21.04       12.43      4.74 o
   2  -6  11       27.91       28.56      7.75 o
  -2  -5  11       17.26        9.93      5.20 o
  -1  -5  11        3.22        3.82      2.89 o
   0  -5  11        4.86        5.22      3.34 o
   1  -5  11       83.94       80.03     11.74 o
   2  -5  11       26.90       38.05      7.28 o
  -2  -4  11       20.17       23.71      7.20 o
  -1  -4  11       14.73       12.62      4.96 o
   0  -4  11       10.26        7.37      5.11 o
   1  -4  11       16.37       18.69      6.03 o
   2  -4  11        0.31        1.01      3.45 o
   3  -4  11       48.70       57.33      9.92 o
  -3  -3  11       10.68       16.79      5.91 o
  -2  -3  11        9.63        5.46      3.26 o
  -1  -3  11       12.99       10.08      3.84 o
   0  -3  11       37.77       40.31      7.66 o
   1  -3  11       32.42       27.21      7.12 o
   2  -3  11        3.71        3.02      2.15 o
   3  -3  11        6.52        5.75      3.73 o
   4  -3  11       10.97       11.75      5.40 o
  -3  -2  11       62.13       65.36     11.08 o
  -2  -2  11        4.35        9.29      4.49 o
  -1  -2  11       96.98       80.21     11.34 o
   0  -2  11       31.50       25.17      5.94 o
   1  -2  11       36.24       35.95      7.23 o
   2  -2  11        0.23        5.86      4.25 o
   4  -2  11      159.73      144.93     15.71 o
  -3  -1  11        2.61        2.05      3.64 o
  -2  -1  11       53.36       58.10      9.85 o
  -1  -1  11      184.47      206.69     17.88 o
   0  -1  11        2.92       -5.03      3.79 o
   1  -1  11        2.62       -2.38      2.18 o
   3  -1  11       15.11       15.31      4.07 o
   4  -1  11       61.67       52.59      6.66 o
  -4   0  11        8.82       12.53      5.52 o
  -3   0  11        3.35        7.84      4.25 o
  -2   0  11        0.36        4.61      3.92 o
  -1   0  11        7.98        8.81      3.66 o
   0   0  11       12.52       20.31      5.75 o
   2   0  11       13.65        6.17      3.27 o
   3   0  11       15.23        8.84      3.45 o
   4   0  11       11.25        9.05      3.35 o
  -3   1  11        0.01        0.21      2.99 o
  -2   1  11        9.85       14.55      5.24 o
  -1   1  11        1.14        2.69      5.09 o
   0   1  11        3.18        8.43      3.84 o
   1   1  11       12.26       22.74      6.09 o
   2   1  11       16.92       18.26      6.24 o
   3   1  11        5.55        5.63      3.37 o
   4   1  11        8.23        4.08      2.25 o
  -3   2  11        4.95        0.73      2.22 o
  -2   2  11        5.04        2.78      3.95 o
  -1   2  11      102.67       95.84     11.44 o
   0   2  11        0.27       -2.01      2.46 o
   1   2  11        0.06        4.55      3.73 o
   2   2  11       60.52       62.85      9.91 o
   3   2  11        0.34       -1.62      5.54 o
   4   2  11       15.62       14.10      4.98 o
  -3   3  11        4.88        6.72      4.26 o
  -2   3  11        0.01        0.70      2.43 o
  -1   3  11       17.92        9.35      6.12 o
   0   3  11        0.85       -1.30      2.04 o
   1   3  11        1.62        3.65      3.17 o
   2   3  11        0.68       -2.94      5.35 o
   3   3  11       93.37      117.96     13.29 o
   4   3  11        3.90        5.92      5.03 o
  -3   4  11        2.58        6.15      3.75 o
  -2   4  11        9.16        7.61      3.54 o
  -1   4  11      119.48      131.81     13.53 o
   0   4  11        5.30        3.79      4.26 o
   1   4  11       10.15        9.51      2.87 o
   2   4  11       16.07       16.84      3.73 o
   3   4  11        1.01        0.76      5.77 o
   4   4  11       11.78        6.54      4.18 o
  -2   5  11       21.77       14.73      5.31 o
  -1   5  11       70.13       63.24      9.40 o
   0   5  11       36.26       36.55      4.92 o
   1   5  11      220.31      243.55     12.78 o
   2   5  11        0.13       -1.89      2.08 o
   3   5  11        0.89        2.93      1.68 o
   4   5  11       15.37        6.96      4.24 o
  -2   6  11       30.83       28.35      6.66 o
  -1   6  11       23.34       22.10      5.54 o
   0   6  11       42.25       39.96      5.11 o
   1   6  11        1.70        0.92      3.20 o
   2   6  11       90.85      107.94      9.43 o
   3   6  11       17.25       23.54      4.84 o
   4   6  11      182.43      189.27     12.98 o
  -2   7  11       20.02       20.19      5.08 o
  -1   7  11        2.55        7.50      5.32 o
   0   7  11       61.19       69.83      6.92 o
   1   7  11        0.94        0.84      1.69 o
   2   7  11      109.84      130.10     10.20 o
   3   7  11       38.28       43.29      6.10 o
   4   7  11       62.60       61.64     10.13 o
  -2   8  11        0.06       -2.54      2.11 o
  -1   8  11        0.63       -1.07      3.63 o
   0   8  11      280.74      314.48     14.81 o
   1   8  11       19.75       18.33      4.43 o
   2   8  11       46.22       50.56      8.12 o
   3   8  11      126.45      141.67     11.40 o
   4   8  11        5.27        4.10      3.50 o
  -2   9  11        7.37        4.84      4.25 o
  -1   9  11       32.49       31.43      7.39 o
   0   9  11       87.22       96.24     10.35 o
   1   9  11        8.53        6.16      2.65 o
   2   9  11        2.73        4.55      4.39 o
   3   9  11       32.83       34.18      5.90 o
   4   9  11       16.31        5.68      3.37 o
  -1  10  11        0.05        2.63      3.73 o
   0  10  11        0.19       -3.77      3.00 o
   1  10  11        0.14        1.92      7.06 o
   2  10  11       45.68       40.10      6.01 o
   3  10  11        0.08       -3.74      2.49 o
   0  11  11        6.59        0.78      4.47 o
   1  11  11       12.93        8.04      4.35 o
   2  11  11        0.00        3.17      4.74 o
   1  -6  12        0.34        0.69      3.12 o
   0  -5  12       33.79       30.61      7.95 o
   1  -5  12        2.87       -2.31      3.60 o
  -1  -4  12        0.23       -7.59      5.98 o
   0  -4  12        6.06       -0.02      3.23 o
   1  -4  12       27.34       19.01      6.32 o
   2  -4  12        0.91        2.87      3.16 o
  -2  -3  12       11.32        9.48      3.95 o
  -1  -3  12       14.01       14.39      5.26 o
   0  -3  12       23.61       20.37      5.34 o
   1  -3  12       43.60       40.47      7.94 o
   2  -3  12       25.76       18.42      5.86 o
   3  -3  12        4.27        5.22      3.90 o
  -2  -2  12        0.15       -2.32      2.22 o
  -1  -2  12        2.93        3.61      3.06 o
   0  -2  12        0.18       -2.32      3.28 o
   1  -2  12       33.68       24.67      6.29 o
   2  -2  12        0.34        1.59      2.88 o
  -2  -1  12        2.52       -0.04      4.96 o
  -1  -1  12       19.86       13.96      5.42 o
   0  -1  12       33.63       33.00      7.56 o
   1  -1  12        6.68       12.23      4.52 o
   3  -1  12        6.73        9.47      4.70 o
  -2   0  12        0.92        3.32      4.09 o
  -1   0  12        5.25        1.77      3.32 o
   0   0  12      184.14      204.05     17.73 o
   1   0  12       71.59       71.46     10.66 o
   2   0  12        3.01       11.79      5.50 o
   3   0  12        0.46        4.81      2.72 o
   4   0  12        2.41        6.05      3.38 o
  -2   1  12       16.14       18.72      5.20 o
  -1   1  12       72.76       73.13     11.28 o
   0   1  12      169.15      167.64     16.29 o
   1   1  12        0.40       -5.41      3.82 o
   2   1  12       10.46        8.41      5.15 o
   3   1  12       43.36       54.97     10.59 o
   4   1  12        6.27        7.52      3.81 o
  -2   2  12        6.12        9.56      4.73 o
  -1   2  12       43.10       49.15     10.30 o
   0   2  12        6.70        3.01      7.87 o
   1   2  12       13.44       20.85      6.94 o
   2   2  12        3.48        4.96      4.91 o
   3   2  12        1.85        0.66      5.91 o
   4   2  12       16.20        9.13      4.40 o
  -2   3  12        3.75        5.09      3.67 o
  -1   3  12       43.21       38.81      8.73 o
   0   3  12       72.51       78.40     11.97 o
   1   3  12        1.79        7.38      7.67 o
   2   3  12        2.53        9.08      5.77 o
   3   3  12       21.08       27.93      8.43 o
   4   3  12        0.00       -1.87      4.69 o
  -2   4  12       40.19       47.07      8.92 o
  -1   4  12        2.39        3.72      3.82 o
   0   4  12      189.41      180.77     16.84 o
   1   4  12      231.01      260.57     20.27 o
   2   4  12       32.94       28.33      7.50 o
   3   4  12       33.67       43.00      8.78 o
   4   4  12        7.07        8.19      5.19 o
  -2   5  12       13.90       15.94      5.04 o
  -1   5  12       17.04       17.07      5.42 o
   0   5  12        0.79       -2.62      2.24 o
   1   5  12       77.13       78.32     13.18 o
   2   5  12        0.73        1.77      2.75 o
   3   5  12        2.61        1.81      2.56 o
   4   5  12        3.99        7.44      5.27 o
  -2   6  12        0.00        2.38      4.05 o
  -1   6  12       11.16        9.51      4.81 o
   0   6  12        0.82        1.95      1.69 o
   1   6  12      108.19      108.03      9.12 o
   2   6  12       65.37       72.55      7.79 o
   3   6  12        0.34       -0.61      2.95 o
   4   6  12        1.90        2.06      2.88 o
  -2   7  12       25.94       28.39      7.44 o
  -1   7  12       48.92       50.52      8.68 o
   0   7  12        8.67        5.95      1.65 o
   1   7  12       40.80       42.29      5.83 o
   2   7  12       14.51       26.67      5.62 o
   3   7  12        3.59        5.06      3.61 o
   4   7  12       78.98       71.89     11.24 o
  -2   8  12        0.76       -2.13      3.07 o
  -1   8  12        0.21        5.53      4.31 o
   0   8  12        2.30        6.02      5.00 o
   1   8  12        1.38        1.03      2.04 o
   2   8  12       57.54       57.45      7.23 o
   3   8  12       36.91       35.71      5.91 o
  -1   9  12        0.48       -5.21      3.52 o
   0   9  12      115.65      114.27      9.71 o
   1   9  12       42.75       52.10      6.58 o
   2   9  12        4.46       -1.02      5.28 o
   3   9  12        6.60        6.71      3.84 o
   0  10  12        0.63       -1.30      4.15 o
   1  10  12       85.01       89.53      9.02 o
   2  10  12        0.98        5.15      4.26 o
   1  11  12       12.33       10.44      4.21 o
   0  -4  13        6.87       -0.37      2.39 o
   1  -4  13       31.88       30.75      7.99 o
  -1  -3  13        2.06        3.36      4.33 o
   0  -3  13        4.52        6.94      4.00 o
   1  -3  13       17.08       13.57      5.54 o
   2  -3  13       13.14       19.28      6.12 o
  -1  -2  13      114.78      150.19     17.77 o
   0  -2  13       17.26       13.22      5.24 o
   1  -2  13        8.79        2.32      2.43 o
  -2  -1  13       43.55       44.25      8.96 o
  -1  -1  13        4.96        7.73      3.99 o
   0  -1  13       15.23        8.19      4.99 o
   2  -1  13       26.62       23.92      7.15 o
   3  -1  13       19.41       32.36      8.60 o
  -2   0  13       28.35       32.84      7.91 o
  -1   0  13        0.15        2.04      3.06 o
   0   0  13       63.53       75.99     11.73 o
   1   0  13       26.38       41.43      9.06 o
   2   0  13       24.45       19.11      4.62 o
   3   0  13        0.67        0.66      4.32 o
  -2   1  13        0.05       -4.12      4.24 o
  -1   1  13        1.05        0.38      3.16 o
   0   1  13      132.56      164.98     17.65 o
   1   1  13       11.90        9.09      5.51 o
   2   1  13       32.38       31.48      7.23 o
   3   1  13       49.75       57.85     10.66 o
   4   1  13       13.74       14.20      5.65 o
  -2   2  13       20.03       15.80      5.83 o
  -1   2  13       40.85       39.18      7.85 o
   0   2  13       82.99       95.05     14.56 o
   1   2  13       62.44       67.48     11.05 o
   2   2  13        4.67        6.35      5.24 o
   3   2  13        0.00       -1.20      5.41 o
   4   2  13        2.08       -3.96      4.37 o
  -2   3  13        0.29       -4.06      3.37 o
  -1   3  13        6.07       -1.24      5.56 o
   0   3  13        1.74        5.48      7.82 o
   1   3  13        7.77        3.93      5.84 o
   2   3  13        0.85       -1.64      2.54 o
   3   3  13       55.22       61.06     11.15 o
   4   3  13        1.61        2.49      4.05 o
  -2   4  13        1.65        6.45      4.38 o
  -1   4  13       22.31       23.93      6.19 o
   0   4  13       77.73       95.15     12.66 o
   1   4  13        1.64        6.90      5.05 o
   2   4  13        3.53        5.75      5.10 o
   3   4  13       30.11       33.25     10.62 o
   4   4  13       24.58       23.77      7.42 o
  -2   5  13        1.15        7.59      5.00 o
  -1   5  13        5.05        4.88      3.33 o
   0   5  13       34.45       29.56      7.00 o
   1   5  13       89.43       93.26     12.95 o
   2   5  13       15.31       16.33      6.29 o
   3   5  13        5.57        5.02      3.44 o
   4   5  13        0.01       10.15      6.82 o
  -2   6  13        0.40        9.39      4.75 o
  -1   6  13       19.78       20.30      5.89 o
   0   6  13        3.34        2.25      1.64 o
   1   6  13        0.12        3.17      2.32 o
   2   6  13      148.63      163.30     12.23 o
   3   6  13        0.00       -0.48      2.50 o
  -2   7  13        0.97       -2.67      3.00 o
  -1   7  13       13.42       10.74      5.36 o
   0   7  13        8.62        9.96      4.73 o
   1   7  13       25.52       33.63      5.33 o
   2   7  13       59.10       55.32      7.50 o
   3   7  13        0.71        0.47      2.33 o
  -1   8  13        3.23        4.59      3.95 o
   0   8  13        6.13        5.14      3.23 o
   1   8  13       35.23       35.95      5.66 o
   2   8  13       47.73       51.79      7.18 o
   1   9  13       21.59       24.88      5.84 o
   2   9  13        2.59       -1.29      3.86 o
   1  10  13        2.37        3.80      3.89 o
   1  -3  14       11.73       10.03      4.26 o
   0  -2  14       30.32       34.66      8.48 o
   1  -2  14        7.94       -0.32      3.27 o
  -2  -1  14       19.31       27.61      7.77 o
  -1  -1  14        1.26        4.69      5.00 o
   0  -1  14        6.08       14.59      6.48 o
   1  -1  14       11.31       13.50      4.61 o
  -2   0  14       27.11       25.01      7.02 o
  -1   0  14        8.15       14.42      5.98 o
   0   0  14       32.53       35.22      9.25 o
   1   0  14       19.25       18.51      7.59 o
   2   0  14        0.31        2.12      4.65 o
  -2   1  14        0.89        0.43      2.79 o
  -1   1  14       10.87       17.06      7.15 o
   0   1  14        5.17       14.37      7.25 o
   1   1  14       45.30       51.26     10.00 o
   2   1  14        9.87       14.32      6.17 o
  -2   2  14        6.28        9.26      5.92 o
  -1   2  14       10.91       11.03      4.55 o
   0   2  14       21.74       31.13      8.22 o
   1   2  14       19.61       26.00     10.14 o
   2   2  14        3.54        7.12      4.99 o
  -2   3  14       39.83       49.80      9.75 o
  -1   3  14        0.32        5.35      4.08 o
   0   3  14       26.67       41.76      9.91 o
   1   3  14       50.24       63.99     10.78 o
   2   3  14        1.37        6.21      3.81 o
  -2   4  14        6.91        3.80      4.42 o
  -1   4  14        2.88       -0.84      3.82 o
   0   4  14       28.80       24.10      7.42 o
   1   4  14        3.20        0.37      5.35 o
   2   4  14        3.09        3.63      4.85 o
  -2   5  14        0.15       -1.84      2.90 o
  -1   5  14       49.78       64.71     11.22 o
   0   5  14       27.89       39.91      8.45 o
   1   5  14        7.47        3.47      3.82 o
   2   5  14       10.28       13.04      5.94 o
  -1   6  14       17.99       19.44      7.09 o
   0   6  14        7.50        5.10      4.16 o
   1   6  14        6.61        4.97      4.74 o
   2   6  14        8.76        6.39      5.08 o
   0   7  14        0.13        2.01      3.11 o
   1   7  14        2.78        3.13      3.83 o
   2   7  14        4.26        8.40      4.82 o
   1   8  14       39.98       36.26      7.59 o
   1   9  14       56.65       57.92     10.55 o
 
